# Supplementary material for: Lipidomics for the Prediction of Progressive Liver Disease in Patients with Alcohol Use Disorder
Source: Metabolites. 2022 May 11;12(5):433. doi: 10.3390/metabo12050433 (PMC9146183; doi:10.3390/metabo12050433)
Supplement: Supplementary file 1 [file metabolites-12-00433-s001.zip]

Archive with 2 entries (2 files):
- metabolites-1713371-Figure S1.pdf
- metabolites-1713371-SM File.xlsx
