# Supplementary material for: Lipidomics for the Prediction of Progressive Liver Disease in Patients with Alcohol Use Disorder
Source: Metabolites. 2022 May 11;12(5):433. doi: 10.3390/metabo12050433 (PMC9146183; doi:10.3390/metabo12050433)
Supplement: Supplementary file 1 [file metabolites-12-00433-s001.zip › metabolites-1713371-SM File.xlsx]

## Sheet: Serum lipids
						Group	G1	G1	G1	G1	G1	G1	G1	G1	G1	G1	G1	G1	G1	G1	G1	G1	G1	G2	G2	G2	G2	G2	G2	G2	G2	G2	G2	G2	G2	G2	G2	G2	G2	G3	G3	G3	G3	G3	G3	G3	G3	G3	G3
Average Mz	Average Rt(min)	SMILES	MS1 isotopic spectrum	MS/MS spectrum	Class	Sample name	1_001_serum_036	2_002_serum_052	3_003_serum_037	4_004_serum_017	5_005_serum_086	6_006_serum_088	7_007_serum_072	8_008_serum_042	9_009_serum_012	10_010_serum_041	11_011_serum_055	12_012_serum_071	13_013_serum_080	14_014_serum_038	15_015_serum_049	16_016_serum_027	17_017_serum_014	19_019_serum_090	45_045_serum_011	46_046_serum_077	47_047_serum_075	22_022_serum_030	23_023_serum_065	26_026_serum_085	27_027_serum_047	29_029_serum_061	30_030_serum_018	31_031_serum_089	32_032_serum_053	33_033_serum_024	34_034_serum_051	38_038_serum_026	42_042_serum_040	43_043_serum_023	44_044_serum_043	48_048_serum_084	49_049_serum_083	18_018_serum_076	20_020_serum_032	21_021_serum_056	39_039_serum_063	40_040_serum_044	41_041_serum_020
232.154	0.4	CCCC(=O)OC(CC(O)=O)C[N+](C)(C)C	232.15448:6894223 233.15783:960366 234.16119:0	71.04954:38223 81.29615:5871 81.94425:7083 85.02851:3424630 96.92221:24632 111.92546:7611 120.00333:5918 127.60686:5662 141.00015:6116 144.1021:101602 158.02667:7904 159.0298:12725 164.02948:26981 173.08098:777860 215.09271:22665 218.96439:11007 232.15445:2132892	AC	ACar 4:0	62730	67441	30324	103758	68574	53484	31085	44294	76644	156013	53968	47805	49753	51162	58765	24169	55574	20576	22497	24568	11856	9878	43029	46876	19196	12191	27286	24666	106649	45690	10759	23946	54998	26272	18046	19312	45639	27831	64442	14790	35698	9034	16743
286.202	0.43	CCC\C=C\CCC(=O)OC(CC(O)=O)C[N+](C)(C)C	286.20117:3026416 287.20452:832782 288.20788:144914	83.08563:9727 85.02845:931845 97.1013:52958 107.08538:4008 125.09591:25648 127.91494:2518 136.54851:2294 143.1062:3276 144.10139:27474 158.82413:2227 180.37355:2342 184.64325:2311 218.07523:10387 227.12778:162710 286.20123:718060	AC	ACar 8:1	81290	1068868	287559	504566	650065	742422	139615	124666	323633	345119	537103	207597	219055	317280	809590	495604	176682	38017	1001179	642839	224992	282308	1826053	659222	301923	491902	408377	479537	445588	541492	648778	1377842	590922	764888	595724	451491	3026416	1024240	1715417	502661	347012	486326	693894
288.221	0.46	No record	288.21692:7998447 289.22027:2298653 290.22363:194672	85.02846:1586041 90.97662:10743 95.99491:2678 100.04321:2518 109.10097:10882 127.11177:89431 144.10164:39374 145.12228:5812 182.79858:2485 216.3974:11296 216.41896:3882 225.09055:14985 229.14346:237373 270.14914:9462 288.21689:979298	AC	AC(8:0)	222087	800127	955132	718049	1043035	1056694	327369	1100912	797088	666972	820422	692859	489005	593681	695764	737348	478606	107727	383631	2451373	718542	589540	1631652	1427354	328810	921069	835696	1491683	828566	147482	1001858	1276755	339535	1326368	931935	1021998	681119	784219	1156575	450712	7998447	864608	1012533
312.217	0.46	CC\C=C\C\C=C\CCC(=O)OC(CC(O)=O)C[N+](C)(C)C	312.2168:5791928 313.22015:1658821 314.22351:0	81.06984:94063 84.08128:5663 85.02848:2382216 86.09649:7289 93.06324:10407 93.06997:327043 95.08559:398278 103.03946:43909 103.04591:5592 107.04935:25980 107.08553:5613 109.10147:9589 121.7986:5518 122.07098:11953 123.08028:8596 123.11683:692374 131.03378:40734 133.10124:30603 144.10199:77323 151.11171:373508 159.06517:12823 169.12257:57209 188.07069:11412 189.07521:7017 206.08261:8504 213.08984:…	AC	ACar 10:2	161346	270533	114068	129775	222828	200566	62344	105330	171932	140992	186580	89118	81163	105257	83404	148362	77913	6598	80003	184918	106863	49753	311101	157904	493486	157657	102206	188703	89589	48209	168123	200923	93866	168067	163688	92371	286705	168494	191315	338536	264174	61523	150076
302.233	0.47	CCCCCCCCC(=O)OC(CC(O)=O)C[N+](C)(C)C	302.23276:7963488 303.23611:2113465 304.23947:339196	71.0857:269341 72.64183:7820 84.46378:8266 85.02853:5398306 85.9968:8936 100.07581:43424 113.13248:110740 123.11688:74408 141.12732:122888 144.10172:126325 159.13826:67060 161.60147:8084 168.08136:10517 186.09177:51222 218.97893:16581 243.15927:1103775 298.63971:7944 302.1528:104252 302.23276:3845009	AC	ACar 9:0	219149	201253	316808	333798	833258	351468	258683	409514	315285	359975	337441	279484	118162	287850	188397	189238	390384	40578	37098	176226	177582	54730	125610	190055	574278	112726	128707	96136	158971	121839	91711	599088	76087	187854	79643	122206	303027	406812	181783	186587	446387	220382	89949
314.233	0.48	No record	314.23276:3799458 315.23611:928507 316.23947:48758	81.06999:41096 83.08562:11555 85.02855:1030460 85.99357:2728 86.09632:2945 86.86237:2539 93.07006:13827 95.08571:17896 97.06493:10414 98.49375:2506 103.03902:4118 107.08566:13275 109.10139:36868 111.11694:35061 125.13281:6412 135.11705:44900 137.5141:2864 144.1017:31879 153.12744:161848 157.0493:20177 171.06554:15345 171.13861:11072 182.06287:9490 186.09207:16395 187.09589:20520 197.11887:3057 20…	AC	AC(10:1)	297375	1475618	1106594	1627948	1975463	1742478	462767	856546	1379625	825563	1326091	1012258	700537	841966	758958	1342495	600267	117872	525853	1870896	866740	567792	2072050	1219032	292173	1101713	798313	1538838	818304	314028	1232689	1349154	548497	1548743	1326234	1049990	1221098	977348	1382411	602851	4086801	579270	943332
316.248	0.52	No record	316.24844:1035849 317.25179:357423 318.25515:0	71.08607:2557 81.06976:3483 85.02857:465513 87.0443:3326 95.08562:3568 124.07222:2113 130.37643:3188 144.10193:14195 155.14287:23441 173.15373:2838 219.06674:4341 233.98239:2719 244.11536:2922 256.11453:2372 256.26352:3097 257.17505:65866 301.12:3575 316.09073:11106 316.1377:43580 316.24857:329160 316.284:15531	AC	AC(10:0)	743512	2690950	3087315	2233402	2882741	3349474	1072502	3969771	2438258	2057728	2603492	1947855	1393770	2127722	2010405	2355062	1603608	290738	1267403	8298899	2526490	1615734	4959588	3982320	958424	2579116	2490016	3944192	2438030	332439	3440813	3849849	856368	4101817	2978052	4277111	2391394	2122833	3881060	1694584	34856908	2504542	2554668
368.279	0.56	No record	368.27933:591910 369.28268:151765 370.28604:0	0	AC	AC(14:2)	207428	1559368	1043866	493016	1307866	1349352	404168	911672	1528252	637862	690092	936454	744562	906928	734450	1101168	562860	75346	452132	845558	637108	567884	1807522	1043300	143054	756256	645660	1221942	820846	111810	944131	1140350	491436	886700	959214	1769270	1570432	641026	1128830	477530	6353272	628630	590354
330.264	0.56	CCCCCCCCCCC(=O)OC(CC(O)=O)C[N+](C)(C)C	330.26373:711667 331.26708:244939 332.27044:0	71.08556:4536 75.00509:2214 75.40912:1954 85.02849:265997 85.10092:9932 141.16368:2817 144.10204:4964 169.15759:3155 187.16902:3233 219.22093:3207 219.2411:2938 245.63356:2143 271.19077:45888 330.14792:4200 330.26392:213436	AC	ACar 11:0	139531	148044	285755	160459	711667	190182	168400	368534	570474	421321	360076	245567	168393	399620	381050	919197	511571	32165	58466	286300	124984	45358	129337	216234	225157	861329	120590	129329	1727540	90090	136460	171456	89961	179590	100108	305284	194924	289539	191818	136857	695537	504644	129887
342.264	0.59	No record	342.26382:1121910 343.26717:384779 344.27053:0	81.06989:4868 83.08564:3965 85.0285:452852 93.04192:2374 95.08564:5219 97.06487:4219 97.10111:8138 107.08569:4115 113.07648:2413 121.10133:4801 138.91603:2273 144.10179:17067 157.04976:12187 163.14796:18567 181.15927:20179 199.16986:2593 215.49031:2229 218.81966:2731 218.83899:3997 280.19:3981 283.19086:48427 297.21799:4254 298.20264:2197 342.26385:314607	AC	AC(12:1)	274461	809562	783044	725214	794098	912012	335904	1222663	1041393	673374	942294	605919	502373	881919	570746	590213	562271	135636	833283	2435093	928453	536801	2056210	1552016	291325	517645	879851	1406470	1083374	115441	1220864	1800417	386348	2449158	1191737	2300987	1093882	1990878	1817803	511173	10130711	1137789	1261327
569.274	0.63	CCCCCC\C=C/CCCCCCCC(=O)OCC(O)COP(O)(=O)OC1C(O)C(O)C(O)C(O)C1O	569.2738:818131 570.27715:295905 571.28051:71177	78.9578:40576 92.80101:2687 96.96832:6133 116.97086:3272 140.82852:2772 147.73323:2908 152.99503:147180 198.77733:2946 215.48897:3626 215.50925:15278 223.00146:5644 240.96693:3611 241.01212:111317 253.21747:237223 315.04892:56225 336.14365:2614 389.21271:18820 402.7305:2767 569.27386:328061	LPI	LPI 16:1;	17308	0	0	0	0	0	21154	0	0	9000	0	9357	0	0	0	0	0	80133	53769	23164	0	0	18048	30641	0	0	308596	65536	0	0	0	12191	0	106054	64194	88531	0	188406	13035	21704	14213	113817	91629
171.138	0.64	No record	171.13832:27768660 172.14167:3837382 173.14503:0	78.08339:16378 82.33635:15190 127.07549:27274 147.55862:18250 164.1895:18384 171.13838:5127391	FA	FA (10:0) (capric acid)	907775	685225	874539	611520	843323	1054933	1118761	1344396	1005200	1914364	863174	1176910	612525	674332	615626	898214	1020212	2569272	1893248	997584	705302	497804	1164842	1242754	2362833	1350641	4706998	1970936	914670	992505	337567	1682047	1085076	1393029	1448190	1546244	1771049	2987214	2852325	2385191	2912762	1581970	1483680
356.28	0.65	CCCC\C=C\CCCCCCC(=O)OC(CC(O)=O)C[N+](C)(C)C	356.27945:6492611 357.2828:2455716 358.28616:277606	71.08554:10937 71.7459:4648 81.06993:22953 83.08549:83999 85.0285:4124546 85.10117:19570 93.06975:8282 95.08569:37912 97.06502:6780 97.10121:136425 107.08558:11500 111.11683:68055 121.1013:38018 131.03384:31004 135.11681:12216 139.11093:7063 144.10191:120877 151.1485:8069 167.38506:5078 177.16368:79202 195.17409:48671 213.18478:6875 215.40984:12418 282.02237:5369 297.20618:457541 356.27954:3061048	AC	ACar 13:1	380283	389806	550286	562390	1022542	297547	346402	702104	480150	765630	678364	437065	321499	438819	230263	433866	349142	42177	142036	509405	260589	89646	174421	385552	193588	400582	315788	170116	398966	66507	305097	339876	181250	284666	240374	259716	226877	450568	473123	248354	767584	301966	364306
344.28	0.66	No record	344.27951:2964364 345.28286:1150270 346.28622:0	70.48681:2565 71.08573:13225 81.06983:10278 83.08568:12344 85.0285:1938369 85.10109:10663 95.08556:23729 109.10135:15818 144.10197:52532 148.98257:2263 183.17433:75039 201.18474:4890 217.66518:5934 247.51797:2513 285.20615:210653 331.76886:3083 336.02365:2939 344.10339:64769 344.2796:1310926	AC	AC(12:0)	529752	1015439	1426655	747670	1074881	1108130	575898	1820138	1306710	974660	1262839	877688	891107	964854	702378	900451	816047	153504	606983	2335947	1043021	408727	1564392	1666975	357444	673525	1161546	1083642	1052130	129548	1860147	1488288	299922	1421470	1174721	2269225	1157639	1710135	1704660	892194	13825897	1339244	1009376
382.295	0.66	CC\C=C\C\C=C\CCCCCCCC(=O)OC(CC(O)=O)C[N+](C)(C)C	382.29514:3433884 383.29849:1296197 384.30185:207835	70.2944:4407 81.0699:36822 83.08561:60355 85.02851:794927 85.64012:4232 95.08577:42845 97.1013:48545 103.03895:10234 105.0698:7425 107.08552:22702 109.10129:174907 111.07918:4564 111.11681:34040 119.08558:6368 121.10132:9252 123.11691:183732 125.09564:5134 133.10088:5428 135.1165:9108 137.13223:8035 139.11179:48309 144.10168:50449 147.11699:30905 151.11148:16698 153.12738:49962 157.12167:5180 161…	AC	ACar 15:2	39577	36582	11627	115257	98910	28307	6003	5191	61519	20120	63263	0	14559	49801	10113	53131	62915	16459	0	9136	43443	0	59673	7975	20342	21618	11598	10774	113101	0	0	0	4787	11070	0	10960	14835	8115	4892	4989	6815	63918	0
619.29	0.68	CC\C=C/C\C=C/C\C=C/C\C=C/CCCCCCC(=O)OCC(O)COP(O)(=O)OC1C(O)C(O)C(O)C(O)C1O	619.28912:5313617 620.29247:3108491 621.29583:670379	78.95775:297521 96.96832:74918 111.78878:4557 150.9801:7705 152.9949:1072251 160.42389:5249 171.00557:17137 205.19543:28317 220.36621:7805 223.00063:34005 231.21165:8959 241.01187:935059 259.02155:21406 259.24307:123306 285.22516:6746 303.23297:1342996 306.633:5886 315.04868:427674 333.05951:27715 439.22626:146672 457.23767:8385 521.95337:5394 619.28949:2650524	LPI	LPI 20:4;	294905	273929	390251	552341	374841	466337	514560	351108	550142	554346	595481	376355	342486	262911	162505	406224	581413	308217	351879	355106	545794	367813	999664	364954	638358	815639	855679	602050	298636	204514	88502	842603	397272	489167	597212	397009	653929	442973	1194520	492307	533416	457551	442962
595.29	0.69	CCCCC\C=C/C\C=C/CCCCCCCC(=O)OCC(O)COP(O)(=O)OC1C(O)C(O)C(O)C(O)C1O	595.28955:4852030 596.2929:2492877 597.29626:559144	78.95776:284082 96.96831:86901 109.12879:4125 148.3309:3973 150.97931:5534 152.99492:1071898 171.00554:17377 214.63464:4823 215.24284:24566 223.0015:43937 241.0119:847136 254.85889:4531 259.02209:18986 279.23306:1921128 315.04892:364472 326.03378:5020 333.05856:5826 403.58951:4330 415.22623:141257 433.23566:10597 595.28967:2121944	LPI	LPI 18:2;	114521	99982	191578	174975	252866	132247	287850	82820	168153	111318	204544	225060	109502	51924	25411	173286	144482	219469	199019	149510	144034	69803	260373	115967	220480	305506	733833	398807	95291	223627	32804	142452	90750	218522	365442	220914	224671	507761	99554	239072	131001	191810	195022
469.258	0.71	CCCCCCCCCCCCCCC(=O)OCC(O)COP(O)(=O)OCC(O)CO	469.25784:1599775 470.26119:414285 471.26455:62224	71.2376:2505 72.99166:2941 78.95776:26249 87.94897:2459 101.67034:2615 152.9951:208644 171.00616:6120 171.39983:2767 220.53624:3713 227.03267:61999 241.21756:1137228 245.0434:13648 284.83093:3457 311.16986:5567 377.20947:5888 391.23911:4328 469.2579:516955	LPG	LPG 15:0;	18864	33492	14644	21049	36547	11976	8207	13241	18090	24084	17794	24737	18141	10971	15028	0	8024	9139	14173	7565	10810	12321	18303	14938	15614	9400	16377	17195	11641	16119	15396	0	8958	11035	9794	8904	14257	10820	22242	18781	28642	12478	14810
394.295	0.72	CC\C=C\C=C\C=C/CCCCCCCC(=O)OC(CC(O)=O)C[N+](C)(C)C	394.29547:4135144 395.29882:2064971 396.30218:222339	79.05423:9810 81.06998:63639 83.0854:2967 85.02853:398657 91.05402:4158 93.06984:11223 95.08563:77562 105.06902:2608 107.08581:9492 109.10128:53212 119.08596:8339 119.67085:2504 121.10143:13040 123.11681:21420 133.10161:5430 135.11655:15454 137.0966:2626 137.13316:2988 144.10187:26854 149.13249:5824 157.04997:3819 159.11681:5189 163.11116:3215 173.13202:5426 177.12773:4465 215.17995:9705 218.9635…	AC	ACar 16:3	66513	144807	91989	113052	99264	130598	34229	64482	164360	69914	139431	95996	111329	123869	53205	96773	71773	31309	103931	138775	90954	70463	260443	155845	51328	80922	71083	121647	111402	34681	193200	178524	99463	144819	127405	169713	162452	125892	204965	66367	389701	90589	139258
358.295	0.72	CCCCCCCCCCCCC(=O)OC(CC(O)=O)C[N+](C)(C)C	358.29517:73496824 359.29852:30305446 360.30188:4449373	71.08577:367072 85.02852:18302968 85.10117:180981 106.87053:85307 112.83948:86942 134.66852:89244 144.1024:406432 173.36047:117823 197.19003:1230499 212.43961:91456 217.17929:195644 299.22198:2598213 330.19202:102582 358.2951:14612308	AC	ACar 13:0	150473	336374	657820	319995	507832	262341	268973	436259	597245	371286	854209	185528	262224	224203	215884	297376	248038	62558	98095	241427	129857	38888	110341	190799	120264	448428	207685	93739	291357	71031	398808	187126	140554	244420	236044	119738	125281	374669	225900	128709	583715	138242	406713
507.273	0.72	CCCCC\C=C/C\C=C/CCCCCCCC(=O)OCC(O)COP(O)(=O)OCC(O)CO	507.27316:2071699 508.27651:1039346 509.27987:230774	71.19637:2285 78.95775:28348 88.59558:2915 94.33436:2654 124.7465:2739 146.47847:2886 152.99496:205428 171.00557:6458 220.59511:4743 227.03203:45833 245.04305:12043 279.23312:988083 348.66772:3302 415.22766:4617 507.27301:467758	LPG	LPG 18:2;	11377	21587	24655	15191	0	0	0	7610	25443	0	0	13188	0	0	0	0	11214	0	0	0	0	0	25293	0	11076	23169	104166	0	0	0	0	0	0	9697	12507	19753	26480	16353	0	31441	14502	0	0
542.323	0.72	CC\C=C/C\C=C/C\C=C/C\C=C/C\C=C/CCOCC(COP([O-])(=O)OCC[N+](C)(C)C)OC(C)=O	542.32471:452660 543.32806:276328 544.33142:61189	71.44308:2995 86.09674:24416 92.50925:2464 104.10699:44486 125.00014:3624 161.77057:2713 184.07352:199333 195.33949:3198 205.43542:2523 207.47432:2553 219.01933:10811 233.11667:2445 277.88837:3329 312.14072:3014 524.30957:3711 542.32446:20160	PC	PC 20:5e; PC 18:5e/2:0;	492798	218818	220283	299533	90730	183207	382338	233260	359670	291657	533533	243419	145395	184423	124961	250897	524230	91010	691176	145613	289328	77138	417549	316116	284467	146755	497523	88674	117998	169082	355103	423005	164515	452660	274419	202748	211467	200708	546453	111142	587090	242220	654254
370.295	0.73	No record	370.29523:9911937 371.29858:2453930 372.30194:316705	71.08563:106188 81.07014:31365 83.08566:368844 85.02855:1579156 85.10128:133700 93.07011:32333 95.08546:34525 97.10136:706926 103.03925:17476 107.08577:31294 109.1012:34979 111.08051:82069 111.11697:627840 113.56535:8447 121.1018:18099 125.13278:88097 129.09009:6982 135.11708:33474 144.10193:152910 145.04967:97732 149.13321:9891 163.00626:9044 167.1796:607317 171.06531:351017 176.63681:8218 191.1…	AC	AC(14:1)	265418	1167264	1209857	608591	719197	1016544	328226	1408992	1437140	741922	1361928	681240	704804	986861	892263	847610	674064	196183	1015577	2541458	866735	687930	2194492	2045004	302152	680934	1124796	1531003	1277748	129545	2199226	1944541	495194	1805218	1265686	2225054	1761106	2227886	2174536	774059	13594633	1483817	1286402
468.309	0.73	CCCCCCCCCCCCCC(=O)OCC(O)COP([O-])(=O)OCC[N+](C)(C)C	468.30887:487285 469.31222:323570 470.31558:33586	86.09648:43612 87.93571:2355 104.10712:26376 107.67454:2624 119.83919:2626 125.00007:19031 184.07358:681105 218.93436:3730 218.9561:4786 264.42987:2466 285.24323:3303 450.29672:9933 468.19168:2638 468.30756:45090	LPC	LPC 14:0(SN1);	625794	119083	240821	308439	261779	194303	377200	243348	287094	466626	225033	378513	227360	308838	196994	349577	608974	414932	487285	154459	292245	127303	231649	256817	439400	144071	378064	177414	168753	238466	141980	484567	149463	310549	296570	174509	259590	212606	726011	307016	540291	405935	421591
518.324	0.73	CC\C=C/C\C=C/C\C=C/CCCCCCCC(=O)OCC(O)COP([O-])(=O)OCC[N+](C)(C)C	518.32458:3663544 519.32793:1560282 520.33129:287397	71.07315:31789 75.59982:5562 81.0701:7514 86.09656:467443 93.06988:6853 104.10724:89216 125.00005:236482 164.25731:5194 184.0735:5941534 218.4229:21892 258.10815:7902 335.25949:7336 500.31052:55726 518.31873:180994	LPC	LPC 18:3(SN1);	183466	141738	91281	63720	45546	64366	143713	113133	62671	91958	64148	106344	16598	62644	45492	107595	237787	47826	237286	47946	95387	25905	96492	91981	98812	113010	120272	75020	9946	186965	63172	72866	68734	98954	102540	52822	77509	149421	95350	85618	81504	48608	153974
185.154	0.74	No record	185.15416:3444753 186.15751:594024 187.16087:0	73.2942:3462 96.34643:3932 120.12653:3727 141.09174:4699 158.0349:4129 167.03404:5493 180.51718:4379 184.04344:4431 184.99117:4433 185.04507:22652 185.15428:1445104	FA	FA (11:0) (undecylic acid)	158620	179663	222455	135746	141205	163432	266753	232036	202726	190373	137331	193064	109940	130564	129682	127342	176399	263499	189051	190404	115754	106943	159673	216328	267923	211998	515596	276450	171788	119381	16819	183990	210000	185175	142806	245524	212058	302487	254096	226020	328700	197202	190414
571.29	0.81	CCCCCCCCCCCCCCCC(=O)OCC(O)COP(O)(=O)OC1C(O)C(O)C(O)C(O)C1O	571.28937:855051 572.29272:315791 573.29608:63409	74.42733:2674 78.95775:40535 96.9683:6583 152.99498:153049 218.30261:2663 220.59668:3904 241.01207:108232 255.23317:290923 315.04892:61714 391.22638:18658 571.28955:340295	LPI	LPI 16:0;	112169	17766	36273	37120	44270	37760	50398	107129	30252	46250	32166	91000	9238	19361	11018	57105	112868	174992	162925	111125	38469	10511	108341	69064	252960	39447	422776	148628	11811	51583	13295	46177	15655	109462	239729	121544	22100	231672	93023	185831	164355	132825	142572
370.295	0.84	CCCC\C=C\CCCCCCCC(=O)OC(CC(O)=O)C[N+](C)(C)C	370.29517:1078165 371.29852:276864 372.30188:30011	83.08536:5174 85.02849:408689 97.10091:3923 111.11636:2837 144.10175:12050 209.18985:4067 217.97156:9321 227.20061:2817 238.95334:2550 251.95503:2747 311.22125:39758 370.2952:324944	AC	ACar 14:1	31244	480272	203321	124058	150219	188970	51432	178927	564776	127964	209782	108255	104305	172592	139907	146769	122536	24287	324333	236997	135550	262660	252195	240655	55383	71229	154525	173069	144649	15145	217250	281312	88275	238669	223880	269368	180214	249464	334901	104889	3846472	541161	202357
542.324	0.85	No record	542.32422:1836152 543.32757:627470 544.33093:149181	80.90034:2844 81.06913:2917 86.09653:111614 104.10709:457507 125.00005:48063 184.07346:630758 215.54137:16504 258.10999:4052 275.03403:2641 283.25:2739 312.87219:2769 441.49606:3131 524.31451:44018 542.32379:191593	LPC	LPC(20:5)	4386314	2239750	1968297	1750197	1298919	2977495	3289520	2456457	1836152	3333065	4399585	2980918	2623348	2143946	1340586	2266002	4129231	813224	3302224	1072023	4031885	664070	5623392	2949294	3453777	1623400	2683646	1141488	1418210	1365719	3210743	3678936	1387882	2754911	2279633	2858805	2226263	2587234	4044879	1569288	4169680	3096469	3523017
600.332	0.85	CC\C=C/C\C=C/C\C=C/C\C=C/C\C=C/CCCC(=O)OCC(O)COP([O-])(=O)OCC[N+](C)(C)C	600.33173:1031903 601.33508:478737 602.33844:53621	78.95756:15148 144.265:2629 152.9949:5787 168.04184:11478 180.62904:2681 203.17975:3954 213.65175:2643 220.37369:5159 224.06892:42727 229.88223:2876 242.07959:12433 257.22748:34722 301.21765:165085 389.11203:2818 526.29498:169863 533.0766:2951 600.35352:3745	LPC	LPC 20:5;	1516245	699212	830185	660897	713578	1156068	1076498	1093134	823563	1315537	2219037	957106	997719	765622	555977	797987	1600682	341156	1116257	446267	1434942	186753	2188320	1049898	1664842	554386	3424580	739341	497975	529963	330206	1735342	553778	940035	1112746	1250464	799820	1031903	1565294	668182	1668092	1276674	1419254
498.263	0.86	CC\C=C/C\C=C/C\C=C/C\C=C/C\C=C/CCCC(=O)OCC(O)COP(O)(=O)OCCN	498.26324:850167 499.26659:332655 500.26995:59486	78.95779:16337 80.49755:2362 102.79408:2359 114.04376:2525 130.43559:2520 140.0101:19348 147.32529:2516 152.99457:3346 196.03737:54770 203.18037:4699 214.04866:12090 220.55568:2932 257.22818:37245 268.76227:2452 301.21768:160677 332.55249:2580 480.29816:20423 498.25873:71890	LPE	LPE 20:5;	850167	171101	261462	193038	183385	313155	373976	511886	253403	411736	375026	287868	216909	176575	140959	138935	568651	204765	561263	160243	363127	18744	519698	371583	588026	84163	1546978	301169	167934	214890	22939	387140	70545	327833	358222	372080	296129	454144	403998	268113	663252	437420	468896
468.309	0.87	No record	468.30847:2925416 469.31182:901439 470.31518:328642	71.07306:6465 71.08574:3869 85.10194:3370 86.09648:161812 95.08539:3738 104.10706:911330 109.10164:3117 124.99992:62058 139.8542:3296 163.0161:11731 184.07341:1108856 219.12402:6393 258.11005:15520 285.24197:46863 308.80713:4622 314.81696:4057 318.79041:3669 336.80228:11583 391.2244:5609 408.78693:4059 426.79712:5692 450.29779:108634 468.30835:431004	LPC	LPC(14:0)	7463566	1695316	2632167	2909480	3517150	3584648	4568761	2990178	2593545	6110644	3013254	5414418	4127798	3738585	2052832	3247682	6264598	6121413	4612277	2157256	4901426	1467143	4124676	3285860	6368266	1764744	3721760	3059124	2683491	2916439	1854356	6927150	1724967	3631902	3613014	2914278	3237314	3748924	8910138	4588058	6855178	6253931	3988707
526.316	0.87	No record	526.31543:1012209 527.31878:397119 528.32214:56529	72.2068:2329 78.95792:15517 81.04082:2410 89.38048:2739 94.78361:2368 130.48238:2380 152.99567:4962 163.45897:2805 168.04185:5036 217.73366:10191 224.06911:38495 227.20157:342049 242.07965:5573 257.22876:5477 301.2179:39848 414.30869:2983 452.2785:172382 493.65997:2615 509.71619:2808 526.29419:21708	LPC	LPC (14:0)	2671798	616816	1063505	1104223	2086010	1504927	1568552	1309073	1104183	2404914	1505103	1731341	1566008	1416894	837116	1223164	2463409	2484614	1651571	831661	1758832	455615	1730585	1131012	2983429	632466	4795729	1879139	986464	1237192	171194	3272383	648579	1331920	1769668	1304723	1268534	1623849	3568202	1989930	2784648	2569950	1599173
474.263	0.87	CC\C=C/C\C=C/C\C=C/CCCCCCCC(=O)OCC(O)COP(O)(=O)OCCN	474.26288:25802486 475.26623:9475443 476.26959:1454702	78.95781:649233 78.9627:31883 83.04923:14949 83.69602:13440 85.14483:12832 88.20498:14302 96.37205:16737 121.99998:16099 134.9843:16841 140.01093:501449 152.99515:136080 171.01273:15687 181.23341:14547 189.72762:13163 196.03766:1655092 200.25392:14063 212.50757:82224 212.53348:92925 214.04831:354940 233.22763:89424 259.20804:50551 275.20242:31664 277.21756:13650303 304.22144:21253 304.26501:15354…	LPE	LPE 18:3;	303544	121494	95514	20706	71032	161190	122905	183755	61585	146857	41625	127568	143819	29426	38738	81954	230851	153366	216397	44155	132120	0	101187	116000	256563	156780	445088	233945	10239	230162	0	100953	20566	58015	115897	104027	140544	256429	74056	218183	82526	119470	66035
490.29	0.87	CCCCCCCCCCCCCC(=O)OCC(O)COP([O-])(=O)OCC[N+](C)(C)C	490.29013:464133 491.29348:107036 492.29684:24185	86.09658:34284 104.10708:205086 121.81982:2737 127.29767:2551 137.67709:3018 146.9818:45674 180.2775:2514 219.10115:4677 285.24179:27022 307.48209:2623 341.64374:2615 395.04495:2523 431.21674:185734 490.28958:92175 490.36743:4526	LPC	LPC 14:0;	140452	45964	104598	85969	111592	83947	161635	108512	79588	200534	101197	170140	116287	127102	49292	88328	232938	150709	164357	82426	188376	25380	111468	89489	260971	28691	106613	76863	53763	75567	59341	125296	17929	25003	142226	65336	112152	139796	359517	190781	205496	209859	134491
518.324	0.88	No record	518.32391:866574 519.32726:216653 520.33062:20815	76.58662:2762 80.94808:2667 86.09647:53120 98.36076:2904 104.10702:246449 105.11497:2477 117.51221:2853 124.99984:19417 184.0733:324282 219.23601:9348 258.10892:3981 281.50772:2619 394.806:2691 500.3154:24565 518.3241:119764	LPC	LPC(18:3)	2838220	2224498	1334099	782900	852894	1783545	1765060	2058998	966596	1751482	1159490	1545287	1114719	963187	723052	1524851	3014999	878442	2369837	618770	2158213	445825	1782060	1411558	2108634	1724097	1427697	1471686	645073	2434531	1346238	1199787	987663	1286202	1386604	1751065	1168177	3038507	1470498	1537717	1274762	1470736	1643865
597.305	0.89	CCCCCCCC\C=C/CCCCCCCC(=O)OCC(O)COP(O)(=O)OC1C(O)C(O)C(O)C(O)C1O	597.30518:1730252 598.30853:805665 599.31189:160375	78.95776:81716 78.96258:4002 96.96824:25500 113.67266:3051 123.43809:2762 152.99493:350954 169.48602:2849 171.49448:2903 219.62541:4450 223.00095:13798 241.01192:260751 253.536:2975 259.02374:5193 281.24866:650994 312.12317:3015 315.04919:138439 333.06134:3523 417.23969:35521 506.84271:3172 597.30536:752951	LPI	LPI 18:1;	186911	135686	165826	175857	233472	117993	276484	165022	190181	255705	222988	198781	20637	95960	60499	175041	299439	272364	464302	223234	184264	51120	233036	179205	504058	204974	1730252	324772	60714	188629	52584	168946	40335	234638	439232	281657	169451	704600	230422	460796	228253	331209	279738
494.324	0.89	CCCC\C=C/CCCCCCCCOCC(COP([O-])(=O)OCC[N+](C)(C)C)OC(C)=O	494.32407:2091288 495.32742:702656 496.33078:118666	71.07308:3782 86.09645:146885 86.10245:4734 104.10706:27570 124.99994:64576 184.07332:1893873 219.16106:5796 220.27078:3271 304.4176:2801 311.25751:11533 364.91522:2974 476.31281:18481 494.32391:79318	PC	PC 16:1e; PC 14:1e/2:0;	1572098	323527	375945	419319	318541	439791	596704	640916	453412	769661	438966	931017	491404	462891	276210	570725	1020429	1868420	2343543	784686	1640434	519237	1624214	1398730	1446456	539566	1566740	1244182	654406	505764	876473	1905476	416689	1989932	1152059	1541241	413917	2091288	2103314	1175950	2504759	2012316	2096090
552.332	0.89	CCCCCC\C=C/CCCCCCCC(=O)OCC(O)COP([O-])(=O)OCC[N+](C)(C)C	552.33105:1007914 553.3344:335058 554.33776:0	78.95756:2555 106.75606:2941 128.60818:2439 177.93716:2753 223.32013:2718 224.06998:3257 242.08005:13037 253.2175:539282 267.90643:3186 277.21759:4301 354.63263:2750 400.99078:2571 478.29459:132860 527.4787:2873 552.33551:4924	LPC	LPC 16:1;	519494	95242	1303506	171706	192345	218646	251378	317707	220204	352415	224461	320830	196027	187941	100434	260254	417166	779575	958583	319110	623627	178873	807606	505202	767877	195843	2241413	810827	259556	235944	99305	1046578	175000	841901	588257	739958	183972	1188760	907441	594255	1060337	860329	970022
483.273	0.91	CCCCCCCCCCCCCCCC(=O)OCC(O)COP(O)(=O)OCC(O)CO	483.27304:28829966 484.27639:10048443 485.27975:2011033	73.71648:26253 73.76495:30231 78.95772:578387 78.96243:29435 96.95897:50927 96.96832:49666 101.10014:28651 108.04391:42324 129.17259:28921 140.43231:29006 152.99493:4429512 171.00558:247744 213.65038:157756 213.67511:77349 227.03242:1134053 245.04277:207907 255.23305:22297702 391.22647:147828 409.23639:36969 483.26907:8812433	LPG	LPG 16:0;	9710	0	7775	10856	16701	0	0	0	8673	0	0	0	15568	0	0	9182	33494	20941	8812	11027	17587	0	11930	0	39667	0	105554	0	9427	9572	0	39200	0	9616	33882	14491	0	13568	9162	39385	9516	0	9668
199.17	0.92	No record	199.17:4985675 200.17335:575284 201.17671:29616	70.28683:4391 70.86943:3633 73.07509:3773 92.92657:7087 107.14817:3541 126.13086:3721 146.77031:3769 171.27487:3956 175.73395:3495 199.00629:20772 199.17001:2521522	FA	FA (12:0) (lauric acid)	9361056	4280296	9305669	3648434	8255032	10162424	8494268	14119493	6637598	8369466	6935546	6144319	20124198	9320360	7466157	7739719	11513508	7833873	8972861	9910385	5793142	3642389	6545441	6379988	11408112	11209234	33721908	13724887	9091186	7363568	2343188	16846214	6401299	9106753	15810988	21003778	9013212	16464605	14532301	13811570	11080159	13887646	7344610
249.186	0.95	CC\C=C\C=C\C=C/CCCCCCCC(O)=O	249.1859:18453166 250.18925:3765867 251.19261:334721	70.69852:11688 70.9491:14369 79.57522:11989 95.12932:11982 96.17222:13565 149.35477:12310 161.49017:15987 177.16431:48991 205.19641:113951 215.52902:67541 231.17468:120267 247.17017:28474 248.97379:15320 249.18604:6206624	FA	FA 16:3;	98603	187925	242922	41225	219966	647452	166391	373138	459023	249088	862743	269558	450907	359174	552451	224328	430351	386125	499345	954434	269049	495520	730637	369573	246404	547341	1923307	1235665	612326	270718	294476	1377031	444086	949636	885762	1704383	889030	633784	1337818	277513	991719	1010975	637642
494.324	0.97	No record_CCCCCC\C=C/CCCCCCCC(=O)OCC(O)COP([O-])(=O)OCC[N+](C)(C)C	494.32437:4655680 495.32772:1335570 496.33108:249582_516.30609:3477061 517.30944:1414981 518.3128:145305	71.07316:21066 81.06996:5672 83.08554:5201 86.09653:297482 93.06991:3894 95.08558:6122 97.10127:4632 104.10709:1495813 109.101:3547 121.10114:4698 124.99996:114144 135.11685:4494 135.23183:3207 163.0157:12699 181.02524:3035 184.07346:1991779 219.04567:5959 258.11127:22271 311.25809:58111 358.96768:3139 386.68152:3029 391.33569:2879 417.24088:17082 449.36118:2933 476.314:174388 494.32422:758391	LPC	LPC(16:1)	16537029	3190068	3833118	5240914	3101598	4508307	5588353	7173603	4530509	7706396	4513702	9397798	5433317	4683483	2510116	5357339	11422382	19405559	30124028	9625742	17135498	6009113	16995919	15662236	17328308	6767889	19523714	13463665	7885072	5554830	10192209	24946900	4336659	22462863	13187945	17851502	5176118	23945860	27218708	13767771	28207616	22794203	27060404
552.332	0.97	No record	552.33105:2054828 553.3344:733684 554.33776:167651	74.95279:2464 78.95756:14672 79.005:2406 152.9949:5917 168.04193:10039 220.47803:4843 224.06906:50809 242.08023:13511 253.21733:541785 339.34961:2753 478.2941:255770	LPC	LPC (16:1)	4707794	962187	1303506	1350211	1421986	1597573	1828234	2530222	1616436	2423721	2003237	2778746	1798622	1485081	934916	1548080	3364032	6087114	7228235	3233782	4941538	1602753	6239186	4493298	6012688	1918046	16621373	6782673	2326827	1805334	868463	8981039	1476847	6280539	4734610	6722048	1668777	8184132	7585634	4522184	8954230	7270584	7037806
450.263	0.97	CCCCCC\C=C/CCCCCCCC(=O)OCC(O)COP(O)(=O)OCCN	450.26303:2433401 451.26638:597686 452.26974:64845	74.02351:4610 78.95782:55704 121.73376:2498 122.6792:2658 126.80688:2457 140.01091:41086 152.99475:11365 166.02834:3745 187.97485:2664 196.01724:5285 196.03764:155827 212.80865:27925 214.04877:29057 248.35997:2963 253.2175:1605728 412.28622:18295 414.18878:21575 450.26321:348607	LPE	LPE 16:1;	581391	7883	30128	56120	51975	95527	99403	221546	105117	169302	42107	185712	110060	37788	17611	28376	369095	1026726	789724	357613	419178	67400	341937	383531	614232	91467	1928473	801795	177898	71665	26796	761510	11530	585240	416176	812465	76353	768638	703546	457586	760313	583658	598298
422.327	0.98	No record	422.32666:2443394 423.33001:681679 424.33337:54265	83.08559:33071 87.64429:2711 88.07573:10437 88.11222:567314 100.11221:386640 180.17451:21666 196.17024:16109 197.20137:113853 198.18533:113410 215.21239:17567 219.01848:5988 223.18098:3876 234.23239:2708 241.19115:43403 242.17557:18239 279.28101:6319 280.26419:38959 297.29028:934127 322.28546:6388 323.26962:400841 361.31076:2719 422.37439:409055	AC	AC(18:3)	11976	237533	12960	39803	31870	30505	30479	29344	67317	12340	107971	32562	88621	37584	17063	38676	26768	0	103127	89214	72167	14846	168914	54203	6666	105372	74537	101078	39254	6136	108158	88806	81314	106883	88345	82585	262427	221434	99157	9086	69075	13451	112323
482.324	0.99	CCCCCCCCCCCCCCC(=O)OCC(O)COP([O-])(=O)OCC[N+](C)(C)C	482.32455:775407 483.3279:238295 484.33126:0	78.95702:2230 80.94791:2894 86.09667:53132 89.28919:2435 90.56834:2089 93.61304:2510 104.10715:85379 125.00021:20635 184.07358:600646 219.03386:3571 219.05376:3021 229.59514:2580 247.53389:2696 286.08612:2599 299.25961:3171 430.21539:2659 443.33112:3445 464.31351:17102 482.32507:62037	LPC	LPC 15:0(SN1);	775407	266136	332033	318988	356810	307270	377085	432991	323084	583943	381709	516486	309491	494469	256360	419921	594754	213547	410531	175491	413610	125607	238658	251734	478291	176153	280426	137934	272762	202836	96608	359381	282506	231176	227831	200194	253201	251164	356046	332289	448834	258543	260147
509.289	1	CCCCCCCC\C=C/CCCCCCCC(=O)OCC(O)COP(O)(=O)OCC(O)CO	509.2886:3145237 510.29195:1191488 511.29531:239867	78.95779:37489 108.82731:2646 152.99498:247537 171.00539:12867 186.19551:2983 216.57655:6788 216.59738:4085 227.03255:64744 245.04321:12211 281.24884:1318280 297.9025:3027 357.06351:3130 417.23773:3804 465.39954:2969 491.3739:3204 509.28915:604187	LPG	LPG 18:1;	157478	93287	173343	102100	105894	165917	75709	190517	188934	177928	217888	175725	155210	177485	78135	186876	268671	71916	265752	160243	251871	42471	355055	162631	655117	228285	1256770	360911	110338	99736	11357	425114	76025	221202	353681	428522	175132	448010	563500	434986	368865	237815	288854
544.34	1	CC\C=C/C\C=C/C\C=C/C\C=C/CCCCCCC(=O)OCC(O)COP([O-])(=O)OCC[N+](C)(C)C_No record	544.34015:2965887 545.3435:1237248 546.34686:272897_566.32172:741372 567.32507:297386 568.32843:1878436	71.07313:18454 86.09656:343018 88.11208:4670 98.98462:5783 104.10713:130427 125.00006:179587 125.01063:6895 134.38713:3055 181.02686:3515 184.07347:3631737 213.55714:8305 213.58189:22454 258.11087:6547 301.72098:3353 308.29535:3299 369.89328:4037 445.53888:3387 526.32935:41280 533.95795:3988 544.3399:130751	LPC	LPC 20:4(SN1);	3344462	2923155	2253369	2554456	1679246	4536584	3145968	3198961	3080599	3947616	3320993	4331617	3374228	3614835	2150804	5346582	6170954	3282511	380991	2313789	4933353	2516520	5147821	3079039	5559069	5049130	3613253	2508181	2150433	2590632	4058183	5863590	4601815	3007240	3426701	3891707	2170109	3519436	5829118	3764945	4500244	2886246	4329775
554.302	1.01	No record	554.30231:881047 555.30566:303245 556.30902:405339	0	LPC	LPC 18:2;	4805740	5650173	6738889	4802897	7087520	5970445	5831196	6410788	4603995	6652777	6139029	10098386	4422880	5913473	3203555	8685727	9020917	2899884	5849753	3257331	7218483	2555018	5486293	3714671	10072333	6180778	14242106	6928772	3312805	5993880	1104567	4385671	4492557	2943198	5114243	5020286	3545809	8592728	3397129	8621482	4037078	3628173	3884503
500.279	1.01	CC\C=C/C\C=C/C\C=C/C\C=C/CCCCCCC(=O)OCC(O)COP(O)(=O)OCCN	500.2789:650386 501.28225:296823 502.28561:53067	78.95763:5845 96.36673:2252 103.78542:2403 124.37795:2839 124.39019:2588 140.01105:4594 196.03775:10692 205.19539:5506 214.04805:15656 215.1524:12349 259.24408:18712 303.2334:296486 500.27997:38601	LPE	LPE 20:4;	772406	614975	958021	679667	983864	1339001	702675	1598965	908795	1114907	1021057	1598472	901810	974668	540882	1193196	1742827	1332359	1192895	567011	1084679	419536	1272302	748194	2673180	1007448	4171925	1465697	568593	872752	157112	1599366	877443	759852	1211051	1217116	517607	1195009	1316991	1672038	1755116	713339	868851
520.34	1.02	CCC\C=C/C\C=C/CCCCCCCCOCC(COP([O-])(=O)OCC[N+](C)(C)C)OC(C)=O_No record	520.33984:9761547 521.34319:4032050 522.34655:779937_542.32208:712546 543.32543:265174 544.32879:2973190	71.07307:30165 71.7533:5181 77.6698:6909 81.06989:7963 86.0965:705838 98.98449:10226 104.10707:129808 124.99992:341772 184.07338:9197617 199.38995:5725 217.52534:19599 219.85547:6196 258.11069:33392 337.27533:33098 385.87302:7243 502.3299:87392 520.3399:428754	PC	PC 18:2e; PC 16:2e/2:0;	15100778	15954519	16353609	12788164	11696280	13299816	16329597	14477837	10995735	16905721	13195979	33401502	10726883	15729061	8373548	25842689	25188993	7732223	18234693	8753337	22317402	8086589	12660940	9685862	23535878	20914396	13314662	11891662	8943476	15354902	10274007	9757545	11879433	8364115	11049264	12075695	8751010	18403557	9507608	22445435	10228117	8132060	10973370
568.34	1.03	No record	568.34021:4422934 569.34356:1832287 570.34692:349463	71.07314:12688 75.89214:3056 79.05441:6395 80.61102:3540 86.09651:204649 91.05415:11536 93.0702:3672 104.10711:803837 105.07026:2842 119.04822:2813 125.00003:86207 133.92926:3026 163.0159:6052 181.0253:2886 184.07347:1027836 194.27014:2967 218.06938:6237 249.5023:3080 258.11081:14404 385.2756:4772 550.33002:85610 568.34009:334114	LPC	LPC(22:6)	3569099	5248445	8783140	4813658	3386686	5370094	4821848	5403724	4992978	7313070	9408120	8706289	6962648	6296746	3263604	8793427	9629903	3923537	4716312	2187701	4674714	3998501	4628920	3310566	9904013	6948994	4243646	1994224	3521207	3715067	6370601	5993053	7453522	5248984	5871573	4447206	1943826	5272546	6879080	5530954	8903975	2682227	7507342
524.279	1.03	No record	524.27881:576452 525.28216:229551 526.28552:0	78.95785:17851 140.01068:13521 167.91505:3321 173.67296:2750 196.0374:36116 214.04761:12300 219.02007:5787 246.9818:2352 283.24399:29862 327.23328:70984 348.69281:2369 511.74756:2962 524.27881:53603	LPE	LPE (22:6)	1443034	1598984	3959184	1689956	1778967	2459282	1959409	3955240	2900928	3631725	3686424	2593890	3331677	2728214	1560915	2048488	3840987	3664900	2707112	1319939	1586315	1212483	2060526	1646264	5718052	3241172	10275381	2345913	1596636	1721351	576452	4051586	2234344	2472012	3396791	2198508	1171467	4533174	3448021	3879687	5403886	1507736	4073786
626.348	1.03	CC\C=C/C\C=C/C\C=C/C\C=C/C\C=C/C\C=C/CCC(=O)OCC(O)COP([O-])(=O)OCC[N+](C)(C)C	626.34747:6973971 627.35082:2777199 628.35418:696297	77.53622:3163 78.95779:116722 89.21124:2654 90.99818:3101 121.10096:6426 135.11671:4976 147.11815:3618 149.13225:7166 152.99536:44350 168.0426:53640 175.14894:3547 177.16458:5854 191.18007:4139 196.03804:13552 213.10216:31472 224.06935:240005 229.19661:37166 242.07996:75983 247.17451:3189 249.18629:13810 267.23407:61352 283.24356:250486 327.23352:561604 418.94266:3327 423.17838:3002 457.62845:301…	LPC	LPC 22:6;	836086	1244586	2335820	1240238	1240655	1412335	1350106	1663170	1333654	2214524	2883946	2002699	2148309	1654540	797401	2171552	2230924	1029261	1088183	489060	1057958	877724	1216278	787449	3358924	1374355	2466827	591938	897498	1026131	576586	1617116	1893373	992722	1790081	1079868	456512	1457807	1631593	1649185	2823268	596756	2054278
502.293	1.03	No record	502.29233:1222516 503.29568:492327 504.29904:0		LPE	LPE(20:4)	160736	164081	152089	142002	160996	252221	161295	215978	125282	232483	143749	286096	195539	151993	135854	198497	277770	362829	239231	134574	229512	95886	206589	162729	292083	210584	161276	181332	111386	156625	114655	213137	158754	171749	182073	226285	118976	170661	263558	247673	271724	126657	175361
225.186	1.04	No record	225.18576:4387931 226.18911:771791 227.19247:114640	98.88639:2993 102.98268:3064 111.62414:3062 133.25136:3483 141.02802:3250 159.35558:3287 169.91574:3651 216.27284:3805 217.70706:6865 217.72881:6379 225.18585:2099282	FA	FA (14:1) (physeteric acid)	4387931	1944993	3236855	1284480	4420213	4097966	3206485	13602003	2462347	4618061	5310356	3401172	6741368	3285637	6035139	1543312	5671253	6758540	7970066	15960823	3833378	4034940	6198306	4685015	5398220	5653158	51431244	15761878	15646521	1851204	1858360	26002446	2648811	17636630	10498716	24907318	6724916	17270590	14359799	4805948	22596786	16669913	10233998
409.237	1.04	CCCCCCCCCCCCCCCC(=O)OCC(O)COP(O)(O)=O	409.23633:1224325 410.23968:279028 411.24304:0	78.95251:5597 78.9578:163543 96.96848:16007 152.99503:590089 171.00549:16317 209.78911:2929 255.23305:10224 304.22861:7289 390.21265:2460 391.23578:13129 409.23709:112535	LPA	LPA 16:0;	9276	0	12752	13319	13039	0	9214	9542	0	0	0	18189	8999	9585	9476	13077	0	0	7963	0	11791	9676	11664	9719	9489	8613	0	10603	0	0	10412	0	10667	10134	10557	9427	8782	0	0	0	0	7973	0
540.331	1.06	CCCCCCCCCCCCCCC(=O)OCC(O)COP([O-])(=O)OCC[N+](C)(C)C	540.33087:856679 541.33422:325257 542.33758:0	78.95796:12560 112.13524:2567 147.42384:2620 152.99487:12987 168.04216:3626 188.83482:3012 212.95868:9808 212.98355:19793 224.06927:25432 241.21725:294504 242.07986:3205 437.73975:2817 458.24149:3979 466.29431:153872	LPC	LPC 15:0;	1723854	658918	955538	684629	1046632	806153	697914	990919	822447	1370524	1300679	1125667	829745	1193942	667396	905638	1073620	461480	856679	479967	846376	294914	604627	679818	1224666	360904	1704146	567933	611675	506219	33661	1018924	727547	466664	603771	516785	604405	439979	721174	869195	1206754	584798	501237
482.324	1.07	No record	482.32419:2740829 483.32754:1026232 484.3309:161564	71.07323:4415 71.08552:3019 79.46136:3405 85.10116:3417 86.0965:145083 93.78275:2497 104.1071:717898 119.2605:2879 125.00002:46091 163.01569:4896 184.07347:873790 219.02336:6241 258.11087:17480 299.25732:31169 405.24161:3402 425.52722:3209 464.31433:77392 482.32437:350660	LPC	LPC(15:0)	5818742	2399780	2679017	2281531	2320806	2678468	2274607	2632136	2443238	3889621	3197783	3958685	2501380	3464443	2073548	3212777	3595373	1364910	3144250	1511742	2741672	1009245	1853940	1995465	3506698	1345380	2100875	1160361	1759301	1548319	794094	2634712	2510458	1589806	1596788	1420454	2089003	1432363	2441777	2608629	3767522	1761012	1691534
438.263	1.07	CCCCCCCCCCCCCCC(=O)OCC(O)COP(O)(=O)OCCN	438.26294:28235714 439.26629:8234378 440.26965:1365708	78.95777:480038 83.53403:20894 92.80659:21043 140.01086:302534 141.82779:26360 152.99513:124543 196.03775:1386962 214.04836:253357 214.57034:73129 214.59566:106228 241.21739:13914974 316.45526:23984 438.26309:3042556	LPE	LPE 15:0;	43859	0	23710	10617	26699	8494	30828	36462	10695	44770	22983	35894	0	26923	10077	36188	22655	0	27519	11504	21214	0	0	11092	40546	0	54100	11325	9328	0	0	18294	13072	0	0	13331	0	12595	0	41969	11324	0	0
602.347	1.07	CC\C=C/C\C=C/C\C=C/C\C=C/CCCCCCC(=O)OCC(O)COP([O-])(=O)OCC[N+](C)(C)C	602.3468:16537406 603.35015:7898558 604.35351:1774000	74.98441:3456 78.95772:71974 93.07015:2851 122.9841:3774 127.58398:3032 152.99466:32539 168.04198:39985 205.19521:19097 212.73241:23244 212.75798:14579 224.06912:182038 242.07997:56074 259.24335:82655 285.22046:5275 303.23309:1032376 304.22311:3924 528.31:745574	LPC	LPC 20:4;	5620536	5808946	5445623	4991895	4806684	9675288	4890660	7192642	5874583	7385428	8211543	7630064	8079966	7649710	4804532	10647631	11902142	5683724	7051914	4175182	9486574	4349808	11440914	6288691	12549144	10477536	16537406	6945172	3833126	5493197	2588359	15042432	10584502	5153873	7855957	9787802	4269226	5169348	11723460	7512634	8140242	5382780	7417330
544.34	1.08	No record_CC\C=C/C\C=C/C\C=C/C\C=C/CCCCCCC(=O)OCC(O)COP([O-])(=O)OCC[N+](C)(C)C	544.33978:45118884 545.34313:18855234 546.34649:3678296_566.32202:3849242 567.32537:1832315 568.32873:282741	71.07307:81176 86.0965:1770587 104.10706:8110634 105.11048:198414 112.88343:33286 124.99999:602726 146.98241:68961 181.02768:34264 184.07341:10098751 185.51144:31766 197.43886:34522 217.40575:157250 241.97247:37294 258.11093:139852 361.2735:36475 378.66919:31672 395.5788:35655 395.64487:33681 404.702:32392 410.1528:36704 484.25366:63568 485.2543:593951 526.33081:893038 544.33905:3977726	LPC	LPC(20:4)	21705169	26636931	20377891	21275956	12708298	36873943	18255832	22979650	20499807	26652400	27026277	34190122	27168854	30022752	16522920	50218936	57290403	19625876	33487188	14276824	42913108	19155032	41182356	21645079	45582502	47230719	22203043	17152503	12732308	20437419	32031556	47740034	38920464	19091647	26121727	32573902	16456657	17571961	51725118	29300539	29143828	18943271	30107074
500.279	1.08	No record	500.27899:5949036 501.28234:2596514 502.2857:500873	78.95782:83428 78.96264:5635 94.01268:2773 104.9075:2610 122.00021:3373 140.01096:59243 152.995:16394 196.0377:195705 205.19632:19642 212.9111:13363 212.93697:18192 214.04845:50926 231.21217:3829 259.24365:80293 285.22284:3394 303.23331:962484 482.3013:3173 500.27911:322244	LPE	LPE (20:4)	8179059	5371906	7540930	4663966	4850182	9112900	4454536	11617923	5590809	9105263	5794927	10862908	8178050	8226546	4150716	9327191	14052813	10294582	9872045	4412212	11145061	3393483	11335881	6970780	20255600	10755868	23231542	11075955	3663826	6846581	1084656	11923143	7248521	4794692	8964177	12275915	4302411	8546801	10291405	15347015	10132775	5314032	7255586
213.185	1.09	No record	213.18565:542975 214.189:34363 215.19236:0	72.60465:6523 81.6191:6025 91.98077:7149 92.04945:78150 93.05262:87884 134.02737:10306 136.04305:77445 137.04529:36586 141.00076:71885 142.00389:94109 146.09669:26238 147.10011:241277 148.11272:66108 149.11583:495051 156.01163:41726 156.94138:7846 157.01508:63623 176.94745:9297 197.99155:122356 198.16046:6583 213.07796:5131940 213.18553:353195	FA	FA (13:0) (tridecylic acid)	391740	277919	531292	563533	568147	452324	472340	834195	537109	633063	814154	368956	512642	423670	450186	378031	654818	431174	512801	606783	527167	127341	502330	404174	356100	523901	729098	446679	565068	183191	41591	631842	164663	465269	517224	795258	468966	717757	597242	555275	605829	552176	506313
476.279	1.1	No record	476.2785:924179 477.28185:407648 478.28521:66694	74.52495:2192 78.95778:27493 80.13499:3217 140.01151:22567 152.99431:4293 196.03777:74864 212.70531:18153 212.73117:13312 214.04831:13162 279.23322:714065 331.52069:2636 349.99161:2401 429.83398:2449 476.15778:16943 476.27856:152789 476.35678:5190	LPE	LPE (18:2)	16133971	9050245	14753746	8217654	9516676	10887643	8564568	13609452	7648090	13863180	8175132	32900306	8013740	8967619	4534907	13607754	18038574	7737444	15818021	5850038	15676909	3717531	8978482	7436326	29258832	13218056	39918900	20224026	5352838	12499649	924179	7050698	5921110	5200783	9471559	11563431	5813972	19420884	4967790	30119818	7686743	6416434	6618900
520.34	1.1	No record	520.3399:102523944 521.34325:41044536 522.34661:7103670	71.07326:142154 73.10886:54892 80.7028:62406 81.07027:108209 81.10232:60904 85.50333:60629 86.09651:2963446 104.10709:13105691 109.10059:68866 112.73675:68694 116.11713:67079 123.11713:70539 124.9997:1196276 145.73456:58335 160.40257:52523 162.16483:69503 184.07347:17153546 197.89674:57219 216.79453:261409 250.8082:58448 258.11063:115838 337.2749:327766 502.32974:1550420 520.34021:6622574	LPC	LPC(18:2)	185991378	212687032	206623642	171772250	140405143	151569052	138567839	162884490	105481730	186079874	158993186	389924092	127773003	181742032	88819492	322288776	342165876	65015782	226078642	87808778	268957492	89179423	141028889	98542953	276106508	278920398	145445158	134613268	87312170	187621002	120875968	101349361	127330184	75661215	125483442	138904082	93921567	187188594	110595803	284662928	92811942	96198624	123585630
578.347	1.1	No record	578.3465:78574536 579.34985:32401548 580.35321:6521677	78.95773:721576 109.88359:11790 111.62788:12137 113.89732:12997 122.98354:12941 146.72113:13259 152.99478:330102 168.04242:395059 181.67499:12660 215.11534:74038 224.06906:1902147 242.07993:451455 261.22162:27541 279.23291:19138834 280.5209:14925 303.23215:23948 339.7796:12683 504.31012:8247988 519.27429:19992	LPC	LPC (18:2)	35216308	36452084	42814220	31257966	40461628	35408388	31712736	37208436	26037712	40621600	38502144	67407504	29137620	34923372	21893768	55150308	52753492	17165854	35820548	20756548	45338760	17879234	32605796	22978254	57592584	45334952	78574536	40941612	20483390	35882972	7652450	28356514	30153326	17819308	29682838	33288018	20936790	43662024	21336006	53550784	22821314	21635526	23561356
497.289	1.12	CCCCCCCCCCCCCCCCC(=O)OCC(O)COP(O)(=O)OCC(O)CO	497.2887:3293122 498.29205:1002827 499.29541:201030	70.44949:2526 76.69817:2443 78.36931:2762 78.9577:40091 83.89571:2716 111.33386:3307 128.33078:2794 152.9949:289633 171.00546:18022 183.85094:2867 199.72186:2774 217.88249:3039 219.21832:5262 227.03258:81682 228.11417:2996 245.04318:19555 269.24875:1605339 279.23615:3358 405.24179:10742 497.28897:688521	LPG	LPG 17:0;	1863088	2058069	3039725	2517435	4363998	3606688	6441035	3789703	2169144	3058376	3516364	4016168	1501253	2796196	1609645	4274534	3293122	2361980	1836960	1201295	2883866	1395359	2127898	1928495	4979397	2061613	4211304	2573843	971172	2922327	196056	2170193	2624196	1428864	2760904	1923486	1949957	4614400	1403868	3514910	1908963	1455684	1827357
478.293	1.12	No record	478.29309:890065 479.29644:307008 480.2998:36912	73.18726:2304 81.06992:11623 83.08545:2339 88.11218:3229 93.06988:3726 95.08549:11163 109.10133:3878 121.1012:4538 155.0105:2933 216.0638:5681 219.02785:4067 219.05035:5504 232.91068:2257 245.22643:2500 263.23523:5234 306.27945:13687 337.27362:140251 460.27881:5942 478.28888:4014	LPE	LPE(18:2)	2697895	1508911	1797563	1419894	1003631	1619101	1531011	1761505	1411997	1871178	1090388	4632127	1225856	1371998	811834	2073059	2883546	1780559	3153571	1242026	2340491	925341	1354799	1512043	3768246	1883351	1976818	2267897	1200170	1938574	1068912	948262	1029996	1311026	1519315	1578914	1408662	2916245	1097209	4273757	1459933	1183170	1404494
434.268	1.13	CCC\C=C/C\C=C/CCCCCCCCOCC(O)COP(O)(=O)OCCN	434.26773:4316437 435.27108:1233502 436.27444:0	78.95777:516988 104.64114:4168 104.84204:3559 122.00005:21402 134.07245:4065 134.98421:3973 140.01083:337330 152.99492:39506 166.02649:4527 188.84113:4450 196.03758:571313 213.13174:37752 237.22227:227372 320.48715:3841 373.21533:73553 434.26816:1393290	LPE	LPE 16:2e;	0	9702	0	0	9620	0	0	0	0	11179	0	0	0	0	0	0	0	0	0	10119	9172	0	57335	19721	40248	0	0	0	0	0	0	13479	9803	0	65692	38417	20254	23133	53582	8720	0	11487	8255
628.363	1.16	No record	628.36249:527739 629.36584:235737 630.3692:64584	72.8341:2559 77.82185:2653 78.95773:19745 80.28806:2774 91.79451:2960 99.12154:2946 119.07381:2460 123.92443:2634 131.21222:2926 154.52783:2999 168.04239:3655 196.03781:27714 210.95221:2844 220.47842:6258 224.06912:33998 242.07889:4155 267.23297:85567 285.25775:11209 293.86948:2819 299.81268:3217 329.24899:184081 329.29419:5824 464.27747:45034 546.26971:24005 554.32623:165133	LPC	LPC (22:5)	618902	339252	492022	269007	224907	485911	357503	565662	374967	426213	521346	750788	470748	400019	224759	549735	818263	155614	688224	272749	755457	379460	1050413	400851	1164179	534404	1197162	348746	241615	375520	167137	878257	374100	635338	543966	658562	356174	540501	939241	706010	834746	526879	739327
422.268	1.16	CCCCC\C=C/CCCCCCCCOCC(O)COP(O)(=O)OCCN	422.26819:2376014 423.27154:718162 424.2749:78759	77.08266:2541 78.95779:314906 82.47191:2517 84.45444:3344 122.00024:15754 134.98439:3952 140.01085:250770 152.9949:20225 166.02692:5325 196.03758:403480 219.77885:5197 223.2057:11163 225.22226:261953 232.12599:2615 254.70706:2564 361.21555:64111 376.60995:3138 379.22699:5640 422.26837:1051230	LPE	LPE 15:1e;	53509	30370	40240	8798	8712	10158	23915	169441	61912	87291	101771	38673	85327	0	0	0	0	16643	15160	30631	53787	15870	37152	13341	25249	26036	36247	41958	56903	12664	0	44903	39595	26219	91049	35188	32308	0	84607	60896	10396	0	10171
570.356	1.17	No record	570.35583:1208918 571.35918:513552 572.36254:116334	86.09655:90291 102.345:2813 104.10712:405731 124.99986:36842 146.98225:3039 156.11316:4742 184.07353:514544 219.0135:10577 246.18159:2636 246.21475:2903 258.10941:6698 294.74326:2752 358.80402:3328 392.37711:2944 449.20331:4863 477.31158:2950 510.2554:5711 552.34717:42540 570.35602:167002	LPC	LPC(22:5)	2484837	1318657	1695969	1000039	619957	1537176	1155237	1609535	1085108	1380704	1397226	2822637	1349847	1273777	686030	2330234	3337525	569930	2899609	911396	2908646	1412855	3222698	1371375	3108584	1778313	1461759	802206	928637	1403666	2026417	2291674	1194363	2390806	1835947	1948842	1349097	1637909	3229288	2146081	2720578	1568272	2727340
327.254	1.17	CCCCCCCCCCCCCCCC(=O)OC(C)C(O)=O	327.25418:6992810 328.25753:1766763 329.26089:233064	71.01253:154519 71.14661:4904 72.45445:4646 80.61245:5257 87.75932:6193 89.02319:904575 104.92613:5215 204.23994:6239 216.17406:25609 255.23314:1516732 327.2514:70141 327.2915:7476	FAHFA	FAHFA 19:0; FAHFA 16:0/3:0;	90065	101329	130666	29793	187339	131360	142063	174948	127325	134707	150525	50038	45775	74731	134794	75553	76156	148802	84264	114411	285017	34312	147872	134833	177608	137956	472338	169987	81739	73040	0	206589	86940	54608	152301	187665	492368	220534	204129	148770	171867	137285	96791
526.294	1.18	CC\C=C/C\C=C/C\C=C/C\C=C/C\C=C/CCCCCC(=O)OCC(O)COP(O)(=O)OCCN	526.29401:681980 527.29736:228117 528.30072:48551	73.73666:1993 76.05676:2348 78.95766:17193 86.73249:2562 97.70709:2186 112.73777:2485 140.01085:10269 157.92648:2418 158.91805:3007 196.03735:36945 200.93022:2418 213.42628:2494 214.04778:16817 220.40755:4856 285.25827:11324 329.24869:184137 452.14441:3222 466.28467:2947 526.29297:69748	LPE	LPE 22:5;	536388	155713	326902	122779	144740	379033	262914	514023	308876	354651	190400	381946	288693	229756	96922	187894	524686	316498	863484	254952	520577	161843	709912	394439	875335	282958	1330900	475065	210617	309097	34673	721559	170012	624507	488643	537224	331049	643726	821596	737597	823114	402334	681980
508.34	1.19	No record	508.33981:1111416 509.34316:380949 510.34652:89647	86.0965:84649 95.23296:2790 100.47656:2477 104.10709:439623 107.58687:3226 107.62046:2624 119.37838:2983 120.02776:3161 125.00018:35093 141.71486:2517 184.07346:561004 219.04706:10426 258.10995:4682 284.58603:2848 325.27435:19013 431.25342:4412 439.48172:2822 490.32907:55832 508.33972:234654	LPC	LPC(17:1)	1786772	526655	581685	677340	341679	472622	643725	881604	605538	916760	650706	1287981	426174	634775	335264	691220	1852842	792449	2090836	620244	1191421	560551	855170	842504	1999626	584425	1001551	555805	572568	566311	489896	887513	589523	806521	787453	682573	524206	1009167	1208174	1281240	2111189	861247	1160036
546.356	1.19	CC\C=C/C\C=C/C\C=C/CCCCCCCCOCC(COP([O-])(=O)OCC[N+](C)(C)C)OC(C)=O_CC\C=C/C\C=C/C\C=C/C\C=C/C\C=C/C\C=C/CCCOCC(COP(O)(=O)OCCN)OC(=O)CC	546.35571:7116312 547.35906:2886056 548.36242:635043_568.33795:1150819 569.3413:505802 570.34466:2647798	71.07314:26179 79.05468:3624 81.06992:3908 83.52567:3109 86.09647:522183 95.08576:4053 98.98441:16293 104.10705:131365 105.11072:5259 124.99995:233386 163.01611:3700 165.05136:3122 170.42883:3707 181.08253:3151 184.07335:6057939 185.07677:4030 186.0777:5571 219.71669:3635 258.11188:11208 363.28922:6914 469.26898:3744 510.95456:3581 528.34442:69930 546.3548:247713	PC	PC 20:3e; PC 18:3e/2:0;	1126903	843883	810315	981315	544458	1013232	1460806	1104140	1134727	1380522	1231330	1590955	982261	1036098	476076	1369633	2035667	988155	2045651	1213535	2002755	626199	1034348	747330	2058693	975731	1440038	939622	953661	885354	1195728	936163	1000115	994170	1360487	1645123	560278	1209241	1639609	2263765	2189241	1211617	1252426
448.342	1.2	CCCCC\C=C\C\C=C\C\C=C\C\C=C\CCCC(=O)OC(CC(O)=O)C[N+](C)(C)C	448.34201:816420 449.34536:283461 450.34872:33682	77.53363:2560 79.05446:17081 80.9481:2689 81.07011:30844 83.08553:5593 85.02856:208667 88.11224:4209 91.05423:9249 91.99834:2309 93.06998:25954 95.08559:33492 100.88118:2598 103.03944:2409 105.07008:5474 107.08546:16698 109.10124:6026 119.0853:12702 121.10149:18843 123.1165:2960 131.76097:2379 133.10117:10244 135.11688:12816 138.82803:2622 144.10191:14559 145.10052:2399 147.11739:9295 157.04939:1…	AC	ACar 20:4	34194	207900	52539	89571	23108	64535	24561	39465	156127	28354	110325	107720	143834	115234	64382	10721	126455	25908	132242	93868	271253	96113	368163	365325	56585	85444	102530	159188	45626	19834	96487	176885	179263	165850	227675	208172	95936	168832	190301	64744	137056	50053	316927
424.342	1.21	No record	424.34222:1246860 425.34557:327325 426.34893:0	81.06998:14425 83.08573:23130 85.02854:501313 90.97678:3332 95.08567:15226 97.10135:15671 101.11488:2378 105.07031:2867 107.0853:2476 109.1011:11543 111.11714:5689 121.10117:2583 121.28853:2238 123.11655:4016 144.1024:21775 147.11668:4458 157.04974:3239 161.13249:4562 175.1489:3312 181.79672:2658 218.96404:3894 245.22673:5536 255.15886:2445 263.23654:8767 365.2713:3520 370.00528:2940 424.34219:52…	AC	AC(18:2)	578750	2194487	1173051	1650493	805464	1142310	465529	578842	1539133	669973	1531223	1311058	1423419	1101234	875196	1246860	778951	362092	1007388	1118138	1151809	878132	1944344	1785272	586196	1110870	1074462	1569496	699084	537968	1411756	1489720	1408147	1079045	1689654	1473064	1782556	2234093	1372728	990116	1697843	616498	1502518
496.34	1.21	CCCCCCCCCCCCCCOCC(COP([O-])(=O)OCC[N+](C)(C)C)OC(C)=O	496.33972:49570984 497.34307:21169748 498.34643:3479212	78.80405:31573 86.09072:73454 86.0965:1606570 90.78992:32231 104.1068:225285 116.63484:35990 125.00006:746106 146.77338:33908 157.68111:41524 184.07339:22796184 218.40187:144479 313.27475:66073 406.87738:42664 478.32785:234060 496.34021:1246557	PC	PC 16:0e; PC 14:0e/2:0;	41854852	29475614	33296672	28440640	16529882	27933068	25383620	27551736	27007352	32750944	30254470	49802328	26696602	37640000	18456552	37703124	39024312	40135112	71079280	29697580	55697616	23447568	39375148	36571920	47933196	35636692	36746080	32928598	23548104	28677928	27426830	36161320	38060232	38513504	38263948	28795554	28545794	24874362	44957108	49022140	57873152	32297008	42473052
251.202	1.22	CCCCCCCC\C=C/C\C=C\CCC(O)=O	251.20157:3215057 252.20492:638749 253.20828:65589	90.08338:2077 105.88025:2195 106.36391:2213 120.80845:2254 135.384:2045 147.51186:1998 160.56548:2012 181.68289:2254 219.71391:4576 233.19119:18164 251.20166:1240690	FA	FA 16:2;	323144	381709	538136	182314	506244	1292750	397280	889844	793304	451497	1579871	549665	812313	655290	881163	472861	661110	523243	841544	1527471	563672	687590	1121124	663338	581884	1148786	3657095	2048432	1296188	313817	407737	2319746	699124	1694082	1792217	2351206	1312273	1196076	2133174	524188	1938368	1550909	858464
599.321	1.22	CCCCCCCCCCCCCCCCCC(=O)OCC(O)COP(O)(=O)OC1C(O)C(O)C(O)C(O)C1O	599.32098:27521812 600.32433:9851423 601.32769:2154166	72.81567:25549 78.95778:951172 78.96266:46233 89.22285:24681 96.96825:274216 125.82526:27892 152.99493:3869812 159.86551:28345 171.00528:27550 213.21208:259634 223.00134:135468 241.01196:2789764 259.02316:58283 283.26459:6554976 315.04935:1464251 315.09094:51468 419.25693:494425 578.02631:24364 599.32117:8810358	LPI	LPI 18:0;	978365	551294	902264	699792	599831	936753	806712	1068900	808135	932171	729548	819962	285676	630209	348493	812424	787586	1705711	1879405	1371891	1392685	609442	1651048	1370127	2666085	1810826	3827260	1559405	508992	650943	161885	1330324	1079145	1362901	1982931	1228259	1532130	1578635	1672521	1450971	2200711	1114071	1332881
546.356	1.28	No record_CC\C=C/C\C=C/C\C=C/CCCCCCCCCC(=O)OCC(O)COP([O-])(=O)OCC[N+](C)(C)C	546.35565:9040558 547.359:3952354 548.36236:854016_568.33771:6303712 569.34106:2367607 570.34442:424173	70.93763:5022 71.07288:26498 86.09644:330084 93.0703:6840 98.98437:6202 100.59121:5060 104.10704:1368302 105.07072:6321 111.18974:6043 124.99972:119381 163.01514:8360 184.07335:1883699 219.92088:12472 258.10947:32696 293.21762:5235 318.73602:5820 323.66183:5334 348.07928:5552 363.29062:8139 369.02625:6014 386.77161:5946 417.37585:6126 528.34515:158706 546.35535:702279	LPC	LPC(20:3)	9567586	7178304	5982866	7837921	4225944	8722165	7634351	8216389	7220897	9416261	8456141	11865061	7668237	7665727	3425827	9518095	15870071	6253791	14284604	7482658	14235350	4457309	7517923	5159318	15855028	7897164	10594093	7163419	6728149	7481356	8728869	7671878	7469404	7360864	9596288	13616085	3958952	7497524	11030044	15815054	12990260	8990789	8094269
502.294	1.3	CC\C=C/C\C=C/C\C=C/CCCCCCCCCC(=O)OCC(O)COP(O)(=O)OCCN	502.2941:3446836 503.29745:1126986 504.30081:214229	78.95773:47251 111.52966:2604 140.0107:44012 152.99458:12738 196.03752:117363 199.2765:3054 214.04875:24222 219.48846:3027 220.38623:3601 248.06415:2808 261.25751:3725 287.23843:4288 305.24878:1051464 337.49069:2802 502.29459:254547	LPE	LPE 20:3;	1285130	549593	736659	564065	413395	919677	662349	1149744	840099	1148707	608147	1220732	756200	803377	342635	563230	1228102	1550504	1794981	786505	1439608	369904	905247	872708	3138712	623620	3446836	1550662	624246	835447	36969	1254443	681422	780887	1115949	1316885	611479	1037613	1231680	2876931	2034772	968368	858082
239.202	1.31	No record	239.20157:1495042 240.20492:240173 241.20828:110435	143.34395:2495 157.17709:2336 176.96002:2395 218.90707:2168 223.02815:4535 235.57748:2143 238.86798:4252 238.91183:2506 239.20172:717794	FA	FA (15:1)	407248	314605	445280	241812	535115	468655	299665	842156	394017	683709	658045	424958	421733	347820	481181	390425	397095	405041	435881	908991	396699	378618	412564	465874	387714	579534	2268509	796550	888556	264788	86936	1170932	330888	862471	1777218	1210897	410804	945049	719733	503778	1184540	813131	553638
301.217	1.31	No record	301.21735:82063208 302.2207:21191792 303.22406:2664796	83.04864:77438 89.28711:63791 121.10158:77881 177.09138:108942 203.18033:697897 220.34175:115450 223.16949:123040 229.19482:107738 257.22769:3260228 283.20642:106279 301.21759:11364368	FA	FA (20:5) (eicosapentaenoic acid)	13195961	7013615	8602188	2814152	4359356	8416667	6083239	6937270	6262867	6548971	19641180	4468746	8228026	4615248	4538688	2026884	4513226	4095129	13606938	14165781	9022938	3134432	23625118	17206096	8349021	6033210	38899036	11932569	8511060	3090608	4531661	21833590	6726943	19626008	15863329	17789880	20414954	9580539	25848444	5924082	53199408	18415674	16174699
530.302	1.32	No record	530.30231:1612406 531.30566:606612 532.30902:473517	75.17963:3868 78.95783:20053 81.54768:2780 124.78909:2911 152.9944:9564 168.04245:10096 173.81583:2360 215.07672:17592 224.06895:66729 242.07924:15823 255.2332:646276 262.37433:2975 275.38745:2538 283.90256:2730 305.24902:87520 332.78781:2780 480.31003:348399 530.32507:18528	LPC	LPC (16:0)	87810886	71748904	91724072	69608836	65173686	82615475	65856172	82334948	76546809	85516406	97648644	104173260	73053236	89822323	55686125	84044950	89619999	97160152	119308853	80710674	119123584	60389812	109221958	95151970	127676878	97187830	242454863	127087170	74495828	76867464	25445582	130080732	100021592	97446962	109084638	94074849	80278720	73998456	112485467	118071343	146275445	99977285	101164592
496.34	1.32	No record	496.33975:57664832 497.3431:19612318 498.34646:3601310	71.07306:111220 71.08577:53564 71.9972:45029 86.0965:2401055 100.00128:50193 104.1071:13390708 105.63702:57231 125.00009:1028124 163.0159:66366 177.08421:50761 184.07349:17231122 217.98792:217103 251.23332:54578 258.11063:252274 313.27274:527371 338.56833:60946 388.23538:58011 419.25192:111857 478.32935:1653868 496.33978:6955330	LPC	LPC(16:0)	464480586	381795714	423439397	367586307	187938219	358233903	296421517	348535645	330835473	398060253	395395488	565670669	328832708	434783522	217505567	458127446	492735347	494646845	767535462	391874105	645273151	314303637	499355888	455238770	598392455	518735579	510444703	417121181	321588862	356084162	366165077	545473075	480631062	531896851	513587709	398154282	408578479	295215680	576244499	590034010	723274298	440967972	518668243
570.355	1.32	CC\C=C/C\C=C/C\C=C/C\C=C/C\C=C/CCCCCC(=O)OCC(O)COP([O-])(=O)OCC[N+](C)(C)C	570.35522:4961800 571.35857:2800650 572.36193:464385	71.07298:40091 77.65982:3574 79.05416:7109 81.06986:6280 86.0965:574524 91.05442:19800 93.06965:7979 95.08598:4500 98.98451:15550 104.10706:2640949 105.06966:9503 107.08554:5228 119.08608:7403 124.99991:243087 125.69522:3887 131.08571:6244 131.18594:5558 163.01503:20742 181.02638:9124 184.07344:3155340 218.84671:7349 221.10834:4657 240.09863:5844 258.1116:39898 387.28967:19361 493.27225:15611 511…	LPC	LPC 22:5(SN2);	437465	547217	309185	337436	153351	439827	138997	464179	230477	360965	233714	858678	469850	317281	147294	626694	1002613	862074	649346	387011	532559	522910	554816	343466	1622981	560984	343313	338204	232675	364391	454731	1137659	459758	464619	482217	748351	162676	342482	1494473	836912	1021356	473479	592791
452.279	1.33	No record	452.27878:1962007 453.28213:554432 454.28549:108263	71.18085:2212 72.74969:2457 78.95776:30449 116.43691:2555 127.15004:2588 140.01114:22196 152.99515:2522 176.34663:3529 196.03781:79883 214.04765:16895 220.62444:3207 255.23328:888684 277.54968:2477 284.96811:2662 338.22458:2694 414.1911:15966 416.19156:3832 452.27914:215045	LPE	LPE (16:0)	20052510	8195214	14948949	8047865	6572871	13253273	8769021	17391056	10343960	16758246	13675368	23441510	10464572	10849518	4779069	12402551	14848424	24651670	22072784	14731833	17364094	7262940	14968624	15811192	29544158	17946696	57794888	21938808	8237667	10097108	1174533	21028244	11120843	15866331	15762757	15139090	6509458	14543269	17049984	21546732	25546722	11321148	18403478
478.326	1.33	CCC\C=C/C\C=C/CCCCCCCCOCC(O)COP([O-])(=O)OCC[N+](C)(C)C	478.32996:834103 479.33331:493865 480.33667:0	71.07319:45442 71.08566:26406 81.06997:14049 83.08551:12583 85.10121:22737 86.09653:571715 95.08565:22511 97.10154:5024 104.10695:4677 107.11534:2786 109.10124:17460 123.11681:3759 124.99995:129098 136.99973:3405 163.01553:201336 181.02597:49986 184.07335:57269 212.79276:13167 212.81859:16562 239.23724:5683 259.7374:3856 283.26312:16853 419.25604:149962 478.32922:1413493	LPC	LPC 16:2e;	444645	167068	448870	399034	205175	360402	367105	380422	75390	417348	324329	426310	190392	285854	201750	72110	170899	477274	542869	384495	422003	259737	380626	459086	490618	586504	393089	301118	265600	292316	430145	489721	418062	468521	462167	371445	190395	231713	481871	507498	584262	457075	417409
518.322	1.33	CCCCCCCCCCCCCCCC(=O)OCC(O)COP([O-])(=O)OCC[N+](C)(C)C	518.32184:17303452 519.32519:6841212 520.32855:1221538	71.07313:101130 71.08567:87580 73.69085:7938 81.06992:47946 83.08566:38892 85.1011:65522 86.0965:1289057 95.08567:87183 97.10129:17602 104.10705:7783935 109.10117:37813 123.11716:20467 146.9818:1597088 150.63322:9222 164.99226:17579 176.99246:56350 192.2112:10730 197.32524:10044 216.76306:30462 239.23705:17389 257.2478:14930 303.49329:10128 313.27374:1092157 335.25623:16739 415.22137:150072 459.2…	LPC	LPC 16:0;	28493174	37936784	49550896	41438940	17785554	25533786	30837812	39408224	41298644	39690736	39384368	40592832	29284234	45854048	22057844	47692244	48161848	33710748	47160820	45309220	43984704	40645080	33730568	36016432	46764192	38777312	45495780	27992770	35668704	41119316	38102380	34285240	31994694	27522858	45167136	35044552	33852452	36938652	48704748	44602552	44432108	44932980	46076796
580.363	1.34	CCCCCCCC\C=C/CCCCCCCC(=O)OCC(O)COP([O-])(=O)OCC[N+](C)(C)C	580.36298:2038121 581.36633:818557 582.36969:128220	77.50991:2933 78.95774:4645 97.98148:2824 125.37373:2564 152.99509:4199 168.04318:3280 194.862:3422 197.92252:2876 205.77472:2687 220.51024:4903 224.06926:6698 242.07999:23366 281.24899:993653 506.32608:270752 506.4549:4699 580.36047:3409	LPC	LPC 18:1;	2454631	2682136	2799383	2447981	2166547	2641969	2908268	4060463	2690701	3106981	3036447	4080209	1959083	3967052	2231524	3488542	5275525	3704417	6328558	2089882	4423812	2075855	5042706	3810991	8005992	4359366	10677265	4028182	2160234	2976841	1152489	4678628	2966587	3944703	4273600	4306939	2066809	5946282	5005920	5136086	5570702	3578270	4894625
454.293	1.36	CCCCCCCCCCCCCCCC(=O)OCC(O)COP(O)(=O)OCCN	454.29257:981219 455.29592:298370 456.29928:47084	71.08568:5004 81.07:3795 85.10125:10155 95.08572:3129 109.10175:3687 113.36316:2607 142.02625:2998 144.31554:2355 154.19067:3332 155.01135:10773 216.06393:3963 220.09662:4262 235.37254:2508 282.27924:20327 313.27377:240574 359.78812:2366 393.24115:5705 436.284:2814 454.17328:5601 454.30405:3354	LPE	LPE 16:0;	1356428	623278	893547	564398	372324	877042	692589	1122785	634120	1091112	665785	1613249	805106	675423	411165	827879	1063662	1624508	1676035	981219	1174180	627583	877910	941821	1375811	1345070	1114116	1033004	593672	763742	620275	921792	771911	1020963	768711	872537	494090	966251	1048063	1193774	1554293	711566	1318236
511.304	1.39	CCCCCCCCCCCCCCCCCC(=O)OCC(O)COP(O)(=O)OCC(O)CO	511.30481:910594 512.30816:300428 513.31152:38691	78.95782:13203 143.29358:2577 152.99507:81894 166.47438:3003 180.92337:2810 215.57185:12705 227.03331:19878 245.04236:3250 283.26474:454760 511.30469:224530	LPG	LPG 18:0;	0	0	0	0	0	0	0	13615	0	17168	9379	10191	0	13909	0	0	28192	10031	21657	16639	10470	10128	17412	8552	70942	0	156347	14312	0	12870	0	21272	0	0	17724	17854	14727	0	53656	62833	90626	0	26498
277.217	1.4	No record	277.21735:33289126 278.2207:7688728 279.22406:1067695_313.19449:2982118 314.19784:0 315.2012:0	90.31406:23724 99.22472:30107 120.46279:32158 167.62077:25556 220.27094:43509 233.22847:35269 259.20883:25887 277.2175:12155594	FA	FA (18:3) (linolenic acid)	10437888	15891152	17145104	7792778	21641856	51170255	14228532	33299491	27016564	17660820	60099489	15222165	46505804	20362890	43130324	24781384	23246706	10445931	38417868	59907396	14563506	16386657	55852786	27750258	14072239	86907724	127123605	110625883	38429739	12760644	17315988	82250600	24307088	46754608	58170460	77978778	129697592	45103624	68306272	21959708	32493258	47014668	31405731
604.363	1.4	CC\C=C/C\C=C/C\C=C/CCCCCCCCCC(=O)OCC(O)COP([O-])(=O)OCC[N+](C)(C)C	604.36304:606803 605.36639:238909 606.36975:0	72.22485:2706 78.9577:3747 91.22227:2411 97.44211:2927 103.81815:2455 151.46252:2784 193.09103:2461 224.06818:17690 228.31122:2915 305.2489:151098 381.63846:3221 400.02115:2917 530.32605:82313 604.39917:10215	LPC	LPC 20:3;	375384	76242	79773	177393	31272	161379	179765	359847	160167	234212	107512	143428	92205	149070	67828	172213	547662	161408	371465	127771	640641	59928	314966	431453	1036231	190217	858055	195345	135147	163432	26841	584405	182532	254046	200944	606803	92478	141897	889403	352665	774950	618740	336457
546.355	1.42	CC\C=C/C\C=C/C\C=C/CCCCCCCCCC(=O)OCC(O)COP([O-])(=O)OCC[N+](C)(C)C	546.35559:1611329 547.35894:764953 548.3623:143338	71.07285:4462 72.26838:2621 74.1247:2430 86.09651:111713 87.85974:3008 93.07008:2907 104.10709:486688 109.60957:2993 124.99973:42490 181.02498:3306 184.07341:647740 213.52023:5221 213.545:20238 219.0732:2684 237.53091:3985 258.11066:12428 262.92416:3776 332.26031:3597 336.6535:3414 528.34406:50776 546.35535:233591	LPC	LPC 20:3(SN2);	1219909	355347	254001	525147	146048	435938	536076	855640	427120	548192	298381	534356	324018	446881	225048	460966	1851984	575504	1116121	405154	1806281	317101	823108	1211970	2724878	604382	850160	419484	429397	407367	634226	1279288	458661	968975	606958	1536456	335629	466469	2503907	1044300	2150013	1611329	1098450
227.201	1.43	No record	227.20134:4016135424 228.20469:667062208 229.20805:40489148	0	FA	FA (14:0) (myristic acid)	30474850	14092220	33112234	16106201	40699728	50884704	30937864	93882688	27826292	35616932	63211012	35716140	67502600	35855924	50444504	19938242	51690856	43443920	45923632	85807392	27721668	24024800	41911628	37799156	49207552	63123484	203416960	96901888	85864008	14839036	15860784	133313840	25800002	88478808	97935032	164384976	56008540	82272592	94190520	53206520	81046856	96355216	57545064
400.342	1.44	No record	400.34222:3829398 401.34557:1214960 402.34893:148963	71.08568:10485 81.07001:11117 81.45469:2576 83.08565:5499 85.02855:1231192 85.10139:10786 85.37053:2760 95.08559:14404 97.1015:5011 109.10136:9716 123.11726:3308 144.10191:36763 207.30754:2491 214.39658:2528 217.63699:11467 239.23708:26377 257.24838:5288 341.26886:94752 400.34253:971601	AC	AC(16:0)	1781698	1491204	2179924	1918869	1060907	1906516	1480408	2535199	2303189	2017781	2310020	2554400	2029395	2057624	1237648	1613622	2018011	1164708	3448942	2577567	2659375	1468142	3230100	3818618	2050825	1871067	3419606	2700396	2138270	807002	2817203	4705188	2110345	4035001	4362872	3946564	2094123	3878601	4842140	2667835	5608291	2463635	4963018
522.356	1.47	CCCCCC\C=C/CCCCCCCCOCC(COP([O-])(=O)OCC[N+](C)(C)C)OC(C)=O	522.35559:86051920 523.35894:32781594 524.3623:6422088	71.0731:439689 81.07003:99337 83.08592:98846 86.09654:5222056 104.10711:25517808 124.99998:1989261 153.00528:79212 163.01602:130296 184.07349:31921844 217.27666:213729 217.29738:105454 258.11145:537021 339.29153:676059 445.27017:124055 504.3454:2699344 522.35577:9953797	PC	PC 18:1e; PC 16:1e/2:0;	87871104	104338570	87107010	70677203	36376254	68987746	70298165	89978517	67623969	86787135	66775239	145196144	53249625	106146020	58568518	107946731	187611756	108116054	270094332	59265078	166586383	66175555	149645091	104724622	243378612	151255714	117392850	85585552	63032591	82030073	106022382	122548056	84723722	128093418	123413053	111083059	64769298	142262407	176531908	171254486	179725645	96577410	161681381
366.262	1.48	CC\C=C\C\C=C\C\C=C\CCCC(=O)OC(CC(O)=O)C[N+](C)(C)C	366.26175:7633832 367.2651:2223158 368.26846:343822	98.02115:15853 120.83202:7320 304.21429:8291 366.26175:3564958	AC	ACar 14:3	323327	503604	275443	541341	496564	511176	513091	423301	547306	406643	392494	533905	520465	380561	446400	534281	579721	460805	603736	484261	472219	537044	498438	537037	417485	489801	567323	450772	537483	499503	486561	503726	415305	601094	488290	507950	522941	495460	530518	479020	508384	490638	600366
502.291	1.49	CCCCC\C=C/CCCCCCCC(=O)OCC(O)COP([O-])(=O)OCC[N+](C)(C)C_No record	502.29099:8306096 503.29434:2868796 504.2977:571893_524.27228:986380 525.27563:272886 526.27899:0	71.07307:14034 71.08587:8992 81.07013:54984 83.0858:47479 86.09654:342572 86.10232:12057 93.07024:11843 95.08551:54392 97.10162:39665 104.10707:1589016 109.10137:37025 111.11688:7392 120.96623:355941 121.10143:39688 123.11691:10503 135.11723:26817 145.99785:101156 146.98166:71599 149.13284:8379 164.00821:88126 176.99294:105102 180.06371:23265 195.00299:312565 212.03383:7098 213.17548:79455 229.03…	LPC	LPC 15:1;	178162	99227	161213	85082	23225	78107	92067	108153	120673	133304	54227	242764	35076	147237	45010	98899	264107	220772	312573	108594	156480	53855	78345	71085	452810	155633	97735	66934	41705	110183	62162	109643	59153	70046	108196	130514	72125	204009	212481	390228	188980	90806	97007
630.378	1.49	CC\C=C/C\C=C/C\C=C/C\C=C/CCCCCCCCC(=O)OCC(O)COP([O-])(=O)OCC[N+](C)(C)C	630.3786:1109915 631.38195:454482 632.38531:88115	78.95784:18968 134.33528:3273 152.99544:5461 168.04243:5003 220.40048:3969 224.0459:4029 224.0692:41096 242.0797:14472 287.27524:11261 328.52963:3956 331.26465:361944 382.54047:2658 480.29703:4676 556.34161:245365	LPC	LPC 22:4;	80495	95762	103039	59912	11299	169464	40320	114150	95673	74936	38454	175146	96770	81005	23944	165227	266453	152343	223615	68620	234861	125723	228158	137333	400232	197394	371994	206513	85091	133825	37303	314029	129109	169080	147631	296553	71920	135545	392316	228314	238914	160975	200077
480.308	1.49	CCCCCCCC\C=C/CCCCCCCC(=O)OCC(O)COP(O)(=O)OCCN	480.3082:13768432 481.31155:4595670 482.31491:858595	75.49911:10690 81.07001:80018 83.08561:83727 93.07008:21626 95.08569:111367 95.43384:11018 97.10126:59403 98.98431:22965 101.06113:12602 109.10065:51717 111.11716:13785 121.10137:49465 123.11767:14526 135.1167:50164 140.18715:10957 142.02634:18703 149.13164:16757 151.14798:11518 155.01041:121925 173.02136:18009 198.05266:26462 216.06273:67840 218.16061:21212 247.24414:14843 262.74234:11331 265.25…	LPE	LPE 18:1;	1310048	760291	755975	668117	331413	782832	822193	755283	853759	856576	477413	1690466	440758	836051	486849	841367	1834625	1575105	2244166	667398	1101794	456642	824616	800607	2802094	1045901	790760	675757	397701	802711	533296	841999	621793	836090	786189	866784	735908	1271742	1505462	2457075	1095272	595581	797114
572.371	1.5	No record	572.3714:643185 573.37475:210116 574.37811:31451	83.95737:3192 86.09082:3728 86.09654:61881 104.10713:310048 125.00004:26302 134.82106:2646 143.15857:2599 176.27011:2881 184.07355:388093 219.03209:9872 237.01369:2819 258.11102:3582 376.86972:2808 538.90948:3104 554.35925:36410 572.37:182351	LPC	LPC(22:4)	398637	355539	298837	292561	126205	462036	261317	368158	315662	329091	199219	772023	324842	318576	175232	539912	885760	554703	820708	318334	849600	463030	703361	429647	1276251	733274	460661	409244	232180	434166	628726	860372	452724	749486	620959	831320	215358	430118	1481721	715993	804335	495642	784276
510.356	1.5	CCCCCCCCCCCCCCOCC(COP([O-])(=O)OCC[N+](C)(C)C)OC(=O)CC	510.35529:8107817 511.35864:3160122 512.362:545655	71.07307:7048 86.09644:217950 87.11164:4410 98.98491:5144 104.10699:180659 124.99976:88814 161.95099:3806 184.07332:3073341 217.66565:9550 258.11078:8667 327.28998:25375 492.34467:54207 510.35519:221463	PC	PC 17:0e; PC 14:0e/3:0;	8682024	7600941	7994023	8145210	7212424	7609670	8185878	7933070	9486227	8531954	8301770	8970716	7580796	8729300	7920942	8810344	9055725	8167952	9975989	7883715	9044969	7645058	8107817	8373484	9323255	8483748	9269992	7517658	7144474	7588460	7132018	9187756	9222546	8822404	8393578	6946040	7368806	8936808	9040092	7572371	8579899	7556198	9009959
327.233	1.51	No record	327.23318:12524319 328.23653:3695938 329.23989:370546	75.48898:8247 82.56477:8478 83.04927:12810 84.53109:10570 107.08563:12779 121.10054:12649 135.11668:37223 137.47133:8668 175.14883:14088 175.64853:9409 177.16335:31166 213.08752:98220 229.19592:115407 249.18643:19674 255.21115:14186 281.28607:34433 283.24338:594196 309.22299:11053 327.06137:17722 327.23349:878316 327.28961:93833	FA	FA (22:6) (docosahexaenoic acid)	9159020	14747963	33292542	9311752	19991044	20681384	18603832	26231800	27003726	22562044	57183516	12524319	32204238	24073448	18365484	9441933	22229634	21733720	22465684	24767650	13162543	14929921	16851376	18444208	16909458	25284988	121297240	28358828	22346902	6606839	12253084	42474872	26437676	38059040	39670888	44883380	14181675	26674744	40579172	15521660	54739184	30922860	44977960
480.344	1.51	CCCCCC\C=C/CCCCCCCCOCC(O)COP([O-])(=O)OCC[N+](C)(C)C	480.34488:1861454 481.34823:781022 482.35159:125546	71.07299:11652 71.74023:2668 73.00874:2582 80.94782:3900 81.07004:5451 83.08548:11288 86.09647:197961 93.06995:2773 95.08549:10436 97.10105:6332 98.98455:5335 104.10707:427361 109.10112:3494 110.16109:2696 111.11698:2862 117.06969:2845 121.10075:4760 123.1166:3282 124.07871:2777 124.99986:111396 135.116:4014 155.01006:10444 165.09103:28925 167.94885:2506 181.02597:105585 184.07343:184493 191.1075…	LPC	LPC 16:1e;	2382904	3345198	2965984	2022660	1354341	2258287	1899765	2604133	2275093	2870214	2670428	4091342	2386375	3360027	1817783	2876739	3039344	2284790	3937611	2329708	3864699	2122422	2512169	3022760	2693796	3924729	2533051	1844203	2316226	2373280	2172332	2219489	3927668	2713812	2769535	2651085	1911607	2419319	2514738	2728892	4086862	1504217	3635786
522.356	1.54	No record	522.35547:7554293 523.35882:2441969 524.36218:467305	71.07302:26303 81.06998:7734 83.08547:8278 85.66257:4921 86.09648:454939 95.08551:24611 97.10134:9027 98.98435:4939 104.10704:2458853 121.10064:5861 124.99989:185783 163.0161:10744 181.02611:7440 184.07338:3190402 215.28465:33370 258.10989:53996 265.25378:6026 339.28979:72307 445.26993:20714 504.3446:266044 522.35535:1296085	LPC	LPC(18:1)	6648257	103699272	86512536	70380384	36330876	68801976	69988824	89215328	67283760	86286928	66471076	144288688	53161428	105333192	58425636	107256528	186103344	107752328	268312704	58910772	165236432	65773832	149046496	104321936	241455024	150086352	116627184	85409440	62784508	81537056	105344432	121880248	84597424	127712312	122423144	110595320	64626588	140990464	174960768	169717152	178157568	95847568	160460304
265.217	1.55	CC\C=C\C\C=C\CCCCCCCCCC(O)=O	265.21762:5724151 266.22097:1241378 267.22433:132716	83.04934:6103 103.92129:5376 107.33247:4818 116.59258:4513 121.99504:4500 217.84987:15320 247.20731:31614 257.45169:4656 265.21774:1822424	FA	FA 17:2;	51980	17598	24305	30533	25169	263039	77010	118335	40068	29523	172557	124325	56895	7144	58699	19181	66120	43068	137438	202669	90671	54559	105691	79045	56043	75695	705384	213147	210064	7744	24581	278650	27521	213840	200651	338096	80162	231578	204942	56458	242191	227943	165550
482.361	1.56	CCCCCCCCCCCCCCCCOCC(O)COP([O-])(=O)OCC[N+](C)(C)C	482.36069:6158725 483.36404:2316671 484.3674:350520	70.3848:2716 71.07302:19165 71.08561:18299 73.82764:3038 73.93475:3217 75.0441:19261 85.10133:16147 86.09651:289224 98.98465:4532 104.10706:2645752 107.90874:2755 117.08166:3188 124.99996:193141 135.12257:3079 176.30153:3056 181.02641:4444 184.07344:449567 216.72212:5979 290.50052:3074 319.88184:2866 464.35339:14347 482.36053:954846	LPC	LPC 16:0e;	2460585	2860093	2846601	1543203	1120280	1909197	1501440	2276868	1647297	2089124	2150330	3145216	1771594	2185240	1395746	1998311	2434284	1679400	2980700	2150738	3095347	1806732	1965470	1879102	1827902	2403918	2223609	2341683	1588002	1771806	1242243	1673344	3402788	2284539	2258966	2454608	1513220	1216450	1806654	1715192	3785196	1339163	2116252
438.299	1.59	CCCCCCCCCCCCCCCCOCC(O)COP(O)(=O)OCCN	438.29916:2579821 439.30251:523413 440.30587:0	78.95783:397147 91.17864:2608 124.35817:2628 140.01096:338558 152.99513:27828 153.99979:2937 184.04292:15947 196.03799:13756 220.56549:4643 225.58696:2990 253.21765:728044 377.2471:252123 395.25711:13337 438.29953:1545192	LPE	LPE 16:0e;	54771	57098	68603	9648	13233	21483	8877	0	8324	8006	12090	34296	0	0	0	0	8885	12880	85615	25933	40343	0	13485	38967	72456	80193	339207	156934	0	7090	0	16499	23388	28658	36213	37042	20186	87252	16798	20051	160561	0	70221
253.217	1.6	No record	253.21741:49600448 254.22076:9245101 255.22412:3009277	80.09323:28406 94.48602:33502 156.83282:27094 190.90819:32411 217.71037:64920 225.50038:35033 253.21756:26450760	FA	FA (16:1) (palmitoleic acid)	29734094	19624500	49558876	20359294	40607212	61499888	29416976	203928672	43789624	48458500	101593464	49600448	92263480	30019410	98955144	20293726	69779672	129031728	157592832	341240384	77288560	99955208	188512864	121779976	57001648	122139984	856019392	449105344	350713312	18433134	46018004	575652416	52239916	474042944	261503808	550289728	115343768	306784960	347155200	70132672	454164480	344598144	236568160
606.379	1.62	No record	606.37762:708958 607.38097:349966 608.38433:0	78.95763:19063 96.9588:78892 96.96815:16286 152.9949:2994 168.04208:4829 220.41814:6013 224.06947:27690 242.0799:3420 307.26428:361375 335.92514:3228 532.34106:165664	LPC	LPC (20:2)	329436	308436	357641	216552	170378	343383	268692	330766	221505	319544	247989	527737	156011	254681	148831	283583	440408	299438	361361	139185	310579	178489	318431	187247	596666	319941	1211544	438284	108267	274709	49730	191455	305599	127338	260564	200767	188683	494759	105083	496664	450855	176634	284046
548.371	1.64	No record	548.37091:1754623 549.37426:751707 550.37762:61015	81.06976:3023 86.09657:88505 95.08569:4233 104.10712:406786 119.0859:5339 124.9999:34604 184.07355:563965 217.61514:9777 220.70885:2813 230.08777:3053 258.10968:11439 261.16718:2711 365.30484:5428 474.73181:2872 530.36053:46238 548.37207:232466	LPC	LPC 20:2;	1200015	1416025	1480040	908051	467508	1233897	1030338	1143319	856507	1381216	781050	2327586	717741	981297	552678	1252010	1941084	1030842	1805441	663658	1300037	952059	971197	687982	2039370	1327575	1663003	1196396	640664	1064633	947911	946674	1022260	759175	916752	959677	786972	1708356	867626	1754613	1605683	800355	1280831
504.31	1.64	CCCCC\C=C/C\C=C/CCCCCCCCCC(=O)OCC(O)COP(O)(=O)OCCN	504.31039:1285662 505.31374:440451 506.3171:63792	78.95785:28218 83.91393:2530 99.27065:2432 140.01096:22638 152.99498:3831 163.33217:2931 196.03772:75738 214.0486:12937 214.0699:2947 215.16154:14282 307.26468:807374 504.31058:209456	LPE	LPE 20:2;	93331	78736	137082	13820	45330	77548	18111	48660	35783	52753	69358	156690	70284	37563	8182	91505	11840	98840	43305	10746	34646	0	67764	16201	280185	0	458862	182633	0	93901	0	129920	43336	11633	21392	32158	52408	111297	58226	208914	49695	15231	38495
466.294	1.65	CCCCCCCCCCCCCCCCC(=O)OCC(O)COP(O)(=O)OCCN	466.29373:9714997 467.29708:3499267 468.30044:627563	78.95779:89681 79.88995:5798 87.44407:7109 120.55487:5260 124.68642:5515 140.01042:63568 152.99524:10266 196.03726:256335 214.04852:57881 220.1857:9882 269.24875:2644842 303.69034:6839 383.93835:7957 466.29355:693730	LPE	LPE 17:0;	1176983	909288	1527845	1132028	2085444	1469096	1231690	1620264	1575681	1497906	1911705	1218265	1273397	1398876	1196481	1389928	1272292	1209069	1147888	1168178	1102802	818382	1305416	1223578	1948925	1129432	5773670	1966269	861945	1236199	79501	1725404	1433482	908714	1273184	871122	874229	1752910	1136875	1293394	1711714	1066534	1137612
506.361	1.66	CCCCC\C=C/C\C=C/CCCCCCCCOCC(O)COP([O-])(=O)OCC[N+](C)(C)C	506.36108:950329 507.36443:354427 508.36779:0	71.07308:6006 84.37884:2380 85.56966:2868 86.0908:5372 86.09656:129146 95.08569:2996 95.86362:2200 104.10716:274428 124.99038:3345 125.00003:76465 137.61377:2453 166.82887:2702 181.026:53538 184.07356:116338 240.09967:51265 274.22266:2706 506.36072:435776	LPC	LPC 18:2e;	151072	300443	238465	127133	47255	150689	124152	169957	172561	219056	189454	271297	143379	319416	174797	291111	229505	169810	351398	283910	245946	235394	278264	285653	257780	455099	193142	188244	179081	204168	214138	182399	395489	226461	212471	202009	234751	223864	210166	256176	392999	164475	302000
426.358	1.67	No record	426.35797:1032667 427.36132:2652870 428.36468:783898		AC	AC(18:1)	141469	3209580	2746118	1985770	76918	2262805	77890	2436912	3739254	1722707	3020104	152450	2200751	2730284	2558828	2108202	177607	1078983	4546876	3623656	181979	2567635	5814996	5587974	140668	3224999	3717379	115688	2633908	50804	3902026	5427648	3154604	4822038	5287178	4423630	4309441	6223174	5638666	192636	7308910	3099092	5447599
462.3	1.68	CCCCC\C=C/C\C=C/CCCCCCCCOCC(O)COP(O)(=O)OCCN	462.29953:1958879 463.30288:563270 464.30624:0	76.13411:2646 78.95782:208400 81.19648:2503 85.35416:2781 104.26406:2501 107.6824:2375 121.99983:5245 126.5425:2451 140.01094:141013 152.99489:16313 162.80589:2408 196.03778:229344 202.12329:3076 215.05272:12548 265.25409:115338 280.84738:2892 288.06119:2948 385.4072:2603 401.24677:27736 419.2554:3709 462.29977:600188	LPE	LPE 18:2e;	136148	248859	222470	87744	142308	164340	79416	128219	109859	140812	117090	134304	74505	134868	53524	140717	111127	78515	291500	334283	231682	94328	287302	381150	350018	427231	1115745	491815	93375	134043	12752	212868	246386	267032	294124	245373	294176	380130	161429	165976	682983	207594	320467
303.233	1.7	No record	303.23288:719256704 304.23623:176634336 305.23959:19389618	78.46504:249630 83.04881:1147009 109.12343:329039 133.87117:294924 159.56075:242973 177.09099:636559 191.1067:342859 194.25417:263780 205.19583:4797356 214.95242:256107 216.0936:1437862 217.19707:379088 231.21187:1565389 259.24338:16673294 285.2229:1648125 299.38165:335603 301.21613:452788 303.23318:157821200	FA	FA (20:4) (arachidonic acid)	25846296	31119396	31147386	12627625	20491708	40212596	15862386	35126972	30694064	30786576	48930436	19381408	43480704	38061720	21171436	12490298	25434856	36449200	51413804	71481816	38314428	33825556	86421696	97970976	32830360	53458416	172443728	81415120	38569168	19060412	19818190	106215256	53152660	67667688	69852416	100623680	79399896	24797596	104598664	36393724	101261040	80086072	54223536
508.376	1.71	CCCCCCCC\C=C/CCCCCCCCOCC(O)COP([O-])(=O)OCC[N+](C)(C)C	508.37619:4250706 509.37954:1578895 510.3829:222891	71.07302:21645 75.04409:3222 83.08597:9987 86.09652:239277 97.1013:14489 98.98409:5446 104.10705:2165880 111.11691:5831 124.99992:146487 184.07339:397260 215.04065:10712 215.06444:6380 241.67302:2802 490.36606:5197 508.3761:731952	LPC	LPC 18:1e;	1185706	2082943	1596674	959132	523481	1179709	748530	1007377	1055556	1163366	1086471	1634516	918531	1748122	1063035	1509159	1422338	784449	1820353	1541401	1527102	1370805	1852541	1503279	1526494	2100526	1026165	1413531	814631	1187109	845111	1079295	2383762	1388318	1237859	1377304	1527878	1080538	1301593	1207449	2207991	887062	1309981
464.315	1.73	CCCCCCCC\C=C/CCCCCCCCOCC(O)COP(O)(=O)OCCN	464.31497:29062314 465.31832:9025097 466.32168:1865630	72.31049:27630 78.95778:3845538 121.99984:152971 134.98431:35349 140.01089:2834916 152.99486:264673 166.02682:26992 196.0376:4604848 215.53955:100994 265.25388:55399 267.26984:2941255 281.04291:27967 403.26282:702566 421.27606:40221 464.31509:12851816	LPE	LPE 18:1e;	438850	748486	762532	332218	426914	489620	305740	705895	475972	480732	507078	752974	340032	520228	243193	456209	534077	416968	773115	710093	665229	338157	509475	800999	790254	1041623	2907491	935219	367940	462598	99737	620111	782986	718129	831933	885268	480417	737801	444088	643467	2108411	566540	898394
548.371	1.74	No record	548.37036:407507 549.37371:118554 550.37707:0		LPC	LPC(20:2)	170022	31838	21892	13817	11836	18900	21129	125318	11692	4500	17482	10785	8149	20703	4309	20046	96566	24675	65115	104404	67548	18451	44074	70611	94485	34977	57551	10757	76380	30650	11147	55194	21366	32662	23125	51600	27696	32728	72051	300508	315119	51288	41059
241.217	1.78	No record	241.21712:333954464 242.22047:70824976 243.22383:5583398	113.20705:274311 127.52591:292379 183.89629:252200 241.21732:112284008	FA	FA (15:0) (pentadecylic acid)	5206793	2738931	5677786	3932548	7666538	8749299	5356410	12930685	5929924	9214034	12582992	5873064	8953426	5817020	10070418	4473222	7348692	4695786	5389832	11196969	4275780	4740361	5670519	6835382	7516743	8684229	23699682	10229704	12017611	2453964	1660453	15047570	5505086	9538005	12144023	19434074	8375230	9481401	11289659	7149425	11091254	10230660	6289988
328.321	1.79	CCCCCCCCCCCCCCC\C=C\C(O)C(N)CO_No record	328.32123:886052 329.32458:287939 330.32794:64841_350.30304:1166889 351.30639:364546 352.30975:52898	71.08568:2469 79.05415:3853 80.9479:3796 81.07006:10693 82.06535:3193 83.08557:4764 93.07021:3891 95.08572:10826 97.06554:2546 97.1014:2800 103.92988:2408 109.10152:9520 121.10159:2526 132.11938:2007 135.11647:2544 148.46666:2124 219.04065:3408 244.12883:2258 280.30042:35280 292.30038:22002 310.31079:301928 328.17511:32027 328.3208:40959	SM	Sphingosine 20:1;	5279	0	0	6716	0	6404	4427	9944	4447	8027	4981	19161	9839	23049	10375	57050	7608	10085	4967	6485	14535	10584	7916	8259	28403	98307	10706	5832	198590	12216	5771	10837	0	4809	4434	0	11199	9161	8244	0	5251	110067	5446
355.286	1.79	CCCCCCCCCCCCCCCCCC(=O)OC(C)C(O)=O	355.28546:167467728 356.28881:43567200 357.29217:5802811	71.0126:4079349 71.01711:131748 89.02319:27279084 215.56529:533146 283.2645:48097108 355.28555:1839736	FAHFA	FAHFA 21:0; FAHFA 18:0/3:0;	0	12429	23692	20801	55346	93466	71490	16278	30102	14991	136148	7905	6524	40695	49144	31070	30169	62985	0	19579	64988	22226	128403	113859	103430	8087	556680	57191	0	31496	0	107805	23630	0	55587	8319	463192	139170	49676	18018	44425	52398	60268
508.376	1.81	No record	508.3761:544825 509.37945:198824 510.38281:28623	72.97929:2313 86.09657:28596 104.10708:271408 124.99976:15503 184.07347:53514 218.8215:5981 336.60321:2952 422.76004:2776 508.37613:106010	LPC	LPC(p-18:0) or LPC (o-18:1)	107374	98159	101697	38579	20935	26151	24539	61934	59513	56280	54255	86684	10528	68650	36890	20020	82135	7023	76766	91442	62169	47009	50190	37780	52833	63382	45050	1413531	32950	20231	11965	40358	94271	50590	56131	83230	44405	1080538	48795	49407	125482	27316	53048
279.233	1.82	No record	279.23285:5795915264 280.2362:1205871872 281.23956:118062968_315.20978:7402558 316.21313:0 317.21649:0	73.60976:1353851 104.01269:1389193 114.38699:1318094 122.77135:1533082 158.25475:1533061 184.7879:1697258 187.53134:1656605 214.06197:10879296 241.97845:1585167 249.33659:1622504 261.22333:7566168 279.23306:1951348480_120.8207:4166 148.11836:3799 208.35039:3648 220.51578:5994 267.12375:3806	FA	FA (18:2) (linoleic acid)	81718293	159839290	243344881	146418947	304266228	504238783	154430238	343002617	353860094	155126204	638126929	276792291	457820662	256190227	522030551	226089811	276485825	180377594	300061799	630275701	172655912	245855281	435141449	293237462	155842946	751019942	1302934461	1065366221	532112685	103278408	214855388	774406716	322085731	458224308	709411461	928761106	575062277	466014834	614492607	285013530	397019786	453732993	323048809
346.301	1.83	CCCCCC\C=C/CCCCCCCC(=O)OCC(O)CO	346.29547:2665450 347.29882:762494 348.30218:102106	71.1088:2220 74.11972:2178 75.04436:2807 75.28417:2120 79.05443:2616 80.94808:3116 81.07001:25932 83.08575:19380 93.06999:4827 95.08565:22370 97.0648:4929 97.10121:15231 107.08542:9996 108.66012:2263 109.10087:11877 111.08012:2480 111.11688:4124 120.49525:2426 121.1012:28640 123.1166:14658 135.11702:29499 137.13292:11739 139.1111:2698 149.13268:10348 163.14815:3032 198.12648:2078 202.55338:2187 2…	MAG	MAG 16:1;	0	0	0	0	0	0	0	0	0	0	0	0	0	0	0	0	0	0	11302	4608	0	0	8889	25939	5657	0	0	0	0	248892	5961	108965	0	10021	9989	0	4499	0	23454	0	39184	21279	4669
582.379	1.85	No record	582.37885:762464 583.3822:288091 584.38556:111572	71.17586:2594 100.52965:2758 112.56759:2560 125.04456:2375 152.99254:2667 168.04222:3413 182.3974:2820 218.03267:6159 224.07144:3061 242.08046:4769 280.2355:2856 283.26447:355915 508.34125:93530	LPC	LPC (18:0) A	2408352	3372476	4567508	2794719	2596603	3844467	3337845	3278460	4010341	3781132	3567595	4502610	2529578	3433832	2038978	3880743	3673568	3807509	5515699	2620944	4429054	2907974	4660780	3365536	6346993	3277195	9894246	3751940	2625910	2956096	762464	4799885	5029042	3169453	4384448	2817786	3816544	2416059	4151860	5348732	7351776	2808825	3208678
524.371	1.86	CCCCCCCCCCCCCCCCOCC(COP([O-])(=O)OCC[N+](C)(C)C)OC(C)=O	524.37115:11636180 525.3745:4462739 526.37786:846978	71.07298:14274 86.09647:428647 90.03448:7462 98.98388:7899 103.97079:7154 104.10711:103331 124.99991:201949 184.07338:6343990 197.1759:8060 218.13918:20808 246.83836:7931 295.76758:7376 341.30511:29126 506.35562:66234 524.37:323328	PC	PC 18:0e; PC 16:0e/2:0;	7258540	8637069	10664860	7339352	4437273	8856149	7411434	6889967	8159122	8438470	6756754	11636180	5524318	9006734	4812416	9661625	9123085	9467209	15576270	6583212	10755156	7460654	9389742	8126146	11906609	7759856	7650874	5789622	6209283	6539738	6386199	8936282	11581952	7796902	9375541	5742720	9149960	4839019	10486347	11268058	15198107	5662652	7872608
550.387	2.01	CCCCCCCC\C=C/CCCCCCCCOCC(COP([O-])(=O)OCC[N+](C)(C)C)OC(C)=O	550.3866:2278925 551.38995:973284 552.39331:176170	77.1451:2730 86.09653:108011 103.93661:2707 104.10709:26464 124.99995:51851 125.24508:3039 150.34644:3322 179.60046:3101 184.07349:1356373 218.88821:5362 232.19058:2760 367.32294:4454 532.37482:14706 546.65723:3291 550.38684:63534	PC	PC 20:1e; PC 18:1e/2:0;	72908	132768	110178	31547	14269	37902	49166	54119	21012	43005	39941	93975	25744	91214	66551	71923	64108	53910	169550	46355	91564	77887	89409	40890	111688	78337	59081	57422	33717	58440	54535	60132	100951	62373	39746	51431	91921	94061	57903	107195	120206	28839	49014
582.378	2.02	No record	582.37842:5312324 583.38177:1900743 584.38513:441788	78.95782:49895 113.17869:2607 152.99492:21583 168.04231:29242 217.76147:2968 220.5629:5502 224.06918:142206 224.09473:4479 232.73767:2784 239.52798:2441 242.07993:28979 249.14667:3229 279.23325:5732 283.26453:1531263 335.30981:3178 500.04791:2862 508.3414:717854	LPC	LPC (18:0) B	25281758	30363474	41169608	27094966	24362078	34304268	28132058	28096108	32604424	31185654	31695356	39176484	22705910	32726474	19697158	31486912	31616084	33109840	46348472	24426364	36259044	23913008	35128708	30382520	50441068	29928396	76393240	33008270	24301190	26458878	7205626	40473604	42840696	27974038	35462144	25455770	37410412	20244592	38114096	43684612	58322056	24738776	29746040
524.371	2.03	CCCCCCCCCCCCCCCCCC(=O)OCC(O)COP([O-])(=O)OCC[N+](C)(C)C	524.3714:5154094 525.37475:1888930 526.37811:313388	71.07313:4459 71.08572:2888 86.09652:146301 86.10244:6703 101.47344:2462 104.10712:719675 125:55197 163.01535:5287 184.07352:954105 209.57811:3357 218.08286:6592 221.43474:3462 240.10001:3045 258.11063:13365 264.60596:3026 279.33142:3487 341.30502:17507 447.2851:6151 506.36127:83012 512.17529:3008 524.37152:361491	LPC	LPC 18:0(SN2);	96610616	119948880	156815392	105191456	56700036	125316624	99460016	86690416	116656248	110203976	86955560	164039088	69103856	112363616	59813000	120652840	139080432	125599816	244388560	88923416	154607024	100441296	126236496	108908112	184595984	107390624	102841192	71380280	76699000	85235160	79837792	124505696	161066176	100096176	138328816	73720656	154507904	58300972	159582128	183028992	254026304	74749216	113426232
546.353	2.03	CCCCCCCCCCCCCCCCCC(=O)OCC(O)COP([O-])(=O)OCC[N+](C)(C)C	546.35309:7760756 547.35644:3286341 548.3598:678161	71.07311:25009 71.08548:22677 75.9122:2818 76.46084:3547 81.06997:6213 83.08546:4708 85.10131:15649 86.0965:269707 95.08559:13567 97.10105:4464 104.10706:1599221 109.10165:6058 111.1172:5448 146.9818:351022 164.99217:4573 176.99237:12070 190.99283:3468 201.0589:3444 201.59126:3159 214.83044:19146 221.28432:3034 341.30496:207442 363.28723:3961 443.25168:30251 487.27948:1324916 546.35315:557149	LPC	LPC 18:0;	3911547	17182449	26005082	12394265	3393422	12420574	11654386	11759349	15167231	16611748	10892992	22508518	4450746	16052379	4311192	13811843	20770749	10270973	36968648	13205283	23014779	14083764	11646031	9860893	30835325	15695270	12480319	5542042	8115647	10202825	9518069	16052590	14135136	10540853	21666736	5875306	17109635	6381934	26579614	29715161	41168956	9444150	15261648
480.31	2.05	CCCCCCCCCCCCCCCCCC(=O)OCC(O)COP(O)(=O)OCCN	480.31003:145390528 481.31338:42642992 482.31674:7470696	76.59548:99425 78.95781:3141929 78.96268:144120 115.19716:105218 140.01073:2330360 152.99571:627479 163.23502:91408 196.03772:8829920 210.65175:95368 213.80624:218109 213.83142:568335 214.04831:1700878 283.26459:85452696 480.3103:20837668	LPE	LPE 18:0;	4950538	4161729	8109573	3873144	2828830	6916188	4127362	6072982	5127868	6792546	4814273	9169261	3173998	4580528	2214908	5406182	6174108	14041089	14144704	6124920	8307120	3927778	8375285	6428526	15622308	7308462	25394832	8799993	3366157	4344059	639187	10842931	7281682	5269089	7285995	5147028	6391547	4794113	9055210	12197723	17879840	4735565	7209576
267.233	2.07	CCCCCCCCC\C=C/CCCCCC(O)=O	267.23297:197461600 268.23632:47488588 269.23968:4345676	91.70196:79964 92.87442:100168 119.3577:70130 217.77338:170702 218.36282:78167 239.65636:83763 267.23318:94988576	FA	FA 17:1;	3200065	2195114	4082352	2336832	4178448	6437458	67766	12453871	5520194	4548078	11078553	5298234	7576470	3846562	8561544	2235346	6752721	5364380	704113	18380552	4682297	6020081	8884903	7768856	6526997	10600191	44972444	19418552	17239222	1518229	2388820	26240342	4784182	18789282	14547718	27054692	8301682	13381409	17317066	6047270	18542662	16498486	10642116
305.249	2.1	No record	305.24863:122049616 306.25198:32406892 307.25534:3581289	73.48331:63119 77.26311:60145 79.79441:58483 83.04896:98640 116.27127:73022 116.63879:75058 164.42146:63916 204.43451:58786 220.43533:73363 220.45735:101625 261.25995:365363 287.23843:364543 303.23389:132329 305.24884:46931476	FA	FA (20:3) (homo-gamma-linolenic acid)	4978594	4211674	5060234	2613196	4968252	7894968	3626320	6002933	5582949	4593334	12518105	4773274	7423821	5084900	5968140	2579121	5187446	6525380	10267166	19540646	6896564	5152874	9326243	8153427	5591164	9649963	42082872	21849718	10787492	2788875	4418693	15593519	6902229	12357310	15537893	22680870	9538538	6876780	14742932	8921622	17024828	17792330	9532494
608.394	2.16	No record	608.3938:515444 609.39715:240634 610.40051:40066	77.49114:2724 78.95753:3518 86.47901:3096 100.18605:2987 149.84035:3025 209.44962:2621 219.9346:5234 224.06912:13830 309.2804:184336 336.25638:3238 385.43335:3025 483.45914:2915 498.56149:2770 534.35742:101038	LPC	LPC (20:1)	302027	545493	486163	179829	182295	258739	163337	293348	158817	291207	247009	347892	179290	375480	266998	365096	325813	228839	427712	195084	331471	269040	406893	267172	619499	344433	625118	383718	148445	256803	45191	294380	425592	294499	257251	221608	371013	345415	259047	509649	480616	181249	261656
572.368	2.17	CCCCCCCC\C=C/CCCCCCCCCC(=O)OCC(O)COP([O-])(=O)OCC[N+](C)(C)C	572.3692:1535417 573.37255:704376 574.37591:107426	71.07319:12192 74.49469:2914 83.08581:5697 86.09653:113461 95.08564:5847 97.10149:5513 98.15734:2966 104.10713:690792 109.10123:4400 134.08823:2926 146.24492:2984 146.98184:152752 164.99181:3070 176.07407:2739 176.99213:4852 178.24092:2702 180.26617:2538 218.97501:4688 218.99557:3552 284.05865:3890 341.85794:2995 367.3205:55098 469.26782:15462 513.29529:571301 547.78601:2644 572.36847:292153	LPC	LPC 20:1;	14548	72510	68965	42328	13446	17039	21834	13257	30877	32797	25368	48987	22580	19664	29314	31372	63359	17018	54639	38929	42483	28057	31793	24096	68574	36816	35262	19235	29053	40064	31400	40804	50371	30223	34700	18891	39874	34105	46484	60830	7282	17233	48781
650.44	2.18	No record	650.43945:919505 651.4428:383596 652.44616:38362	71.07291:3738 86.09656:91156 104.10683:5560 105.75478:2684 118.33996:2876 123.74786:2693 124.99992:40794 130.77606:2765 135.49936:2589 184.07346:1139882 219.03894:5306 349.83942:3700 432.72678:3014 650.43994:138016	PC	PC(16:0/9:0(CHO))	766304	457955	600063	624883	457000	477150	615613	588285	542280	1047027	407364	815846	522560	566993	429478	833069	745096	814894	949699	872473	631397	438577	646507	710848	938222	567249	956903	890344	562611	706029	533556	596204	620972	853162	765955	614354	490223	1102107	726866	847723	705931	680275	985835
428.373	2.18	CCCCCCCCCCCCCCCCCC(=O)OC(CC(O)=O)C[N+](C)(C)C	428.37363:692075 429.37698:251013 430.38034:37111	71.0857:2546 74.52538:2240 85.02855:378296 90.03506:2472 90.49136:2280 91.41239:2667 105.07027:5191 108.46092:2292 109.10081:2976 144.10229:12398 156.29866:2577 218.90404:4434 267.26935:5075 295.47748:2506 337.45013:2480 369.30084:27165 428.37369:323598	AC	ACar 18:0	541838	628857	878890	756647	408285	720119	603880	898868	692075	719116	817540	1091066	457127	785080	367410	672811	820692	433341	1536633	741618	1217076	630086	943009	1273421	620089	1016108	1042526	903720	738581	333868	794647	1110600	882165	833191	1452328	997579	926147	1156673	1246246	1215426	1713005	701949	1324079
550.387	2.18	CCCCCCCC\C=C/CCCCCCCCCC(=O)OCC(O)COP([O-])(=O)OCC[N+](C)(C)C	550.38684:2815549 551.39019:1120413 552.39355:225617	71.07311:11570 76.75493:2691 81.06997:4990 83.08557:4432 84.79803:2637 86.0965:203591 92.08098:2974 98.98422:3921 104.10709:986566 125.00001:81283 163.01555:4040 184.07341:1269812 218.91658:10994 240.10077:3505 258.11124:14826 367.32019:17489 473.30206:12119 532.37592:104870 550.3866:494279	LPC	LPC 20:1(SN2);	931141	1681579	1218810	605597	357508	755381	522339	718461	466296	780230	646891	1134117	546296	1052823	778409	919679	948451	692881	1489108	632613	1061364	873338	1202341	746771	1474475	981338	682901	697581	440788	766386	643242	723275	1351473	851648	636681	582562	1056853	906361	773578	1346861	1251908	510549	832427
524.371	2.19	No record	524.37097:771011 525.37432:260111 526.37768:36662	86.09657:50853 104.10712:249086 110.89692:2318 119.26452:2537 125.00034:19211 125.78204:2464 184.07349:328583 218.09962:4958 262.43045:2554 327.51834:2659 341.3056:4519 348.21225:2780 358.61371:2989 488.99854:2696 506.36191:26003 524.37085:129693	LPC	LPC(18:0)	687190	836728	913529	638099	405204	769286	612244	574228	643984	698548	578071	950970	476040	739257	425241	754594	787036	850674	1202596	621256	968132	639954	774454	664558	1113262	706411	723920	524544	580068	566222	547415	771011	984286	666778	834056	505553	917055	442863	951837	972491	1406192	503880	731670
255.233	2.21	No record	255.2328:12269730816 256.23615:2269401600 257.23951:203765792	0	FA	FA (16:0) (palmitic acid)	570358051	400874048	837376256	556560448	827424064	1103947776	851892862	1364796288	940167936	836826560	1400986624	867554304	891281600	759636864	1019286784	618361024	981248000	986970240	883118848	1351653023	742917248	759933568	1040176640	982526618	1098035968	1358709632	2909967616	1884509568	1326454342	492534080	480199424	1910909056	927116889	1444172288	1680044672	2062105126	1248363008	1472600064	1689856128	1030305920	1175522048	1503685572	1258655744
305.249	2.23	No record	305.24878:3251080 306.25213:811720 307.25549:0	75.69762:2215 82.84087:2037 83.04916:3310 84.45473:2189 116.97113:4655 142.13983:2548 153.87024:2354 217.25984:9634 221.18625:2312 233.22643:4393 261.2594:18705 271.01407:2399 287.24005:10037 305.24899:846985	FA	FA (20:3) (eicosatrienoic acid)	1598012	815422	1307667	610706	1050302	2387682	1080495	2603447	1627837	1280233	3289670	1079799	2048602	1847190	2163586	872979	2664607	2438308	2981930	5727710	3558764	1951699	5414826	5649716	4296932	4230281	13407093	5825124	3583477	798083	1595380	16591948	2091046	8012118	4898616	15603567	3574017	2758314	17573608	2451356	10862269	11495616	5312254
454.389	2.3	CCCCCCCC\C=C\CCCCCCCCCC(=O)OC(CC(O)=O)C[N+](C)(C)C	454.38916:1070419 455.39251:415533 456.39587:35620	71.08559:2862 80.9484:2988 81.07011:4368 83.08573:4898 85.02855:513649 95.08561:5144 97.10141:2745 109.10139:5118 111.11816:2996 135.1165:3334 144.10144:20216 176.61151:2756 213.07578:7050 213.10095:20161 255.15903:2816 293.28333:2916 311.22592:2461 336.80414:3072 395.31546:15396 400.487:2535 454.38968:451293	AC	ACar 20:1	36883	167565	115300	74340	14309	94274	17049	75405	88777	67747	108363	114330	48083	111311	92914	96186	85024	34915	241350	139858	104618	112556	219612	231000	75202	141472	169754	181889	105970	24780	151414	168331	125593	158842	184959	133928	199013	266912	163861	148592	220456	71825	200421
550.386	2.31	No record	550.38751:280272 551.39086:114643 552.39422:0		LPC	LPC(20:1)	53657	29961	38470	10840	13319	10987	5529	19585	14281	22360	19318	53003	7548	33008	23603	14679	26001	14360	69741	15996	17818	5442	17621	13680	63893	12851	23844	5926	0	21118	11504	18475	21415	18439	15376	17400	20450	12631	29120	42384	58357	10798	23666
301.217	2.32	CC\C=C/C\C=C/C\C=C/C\C=C/C\C=C/CCCC(O)=O	301.21732:204049488 302.22067:51837788 303.22403:6001258	118.83009:159792 215.53683:961063 301.21744:151080336	FA	FA 20:5;	8676	13749	16034	21084	23320	10571	8526	9923	0	6362	10537	11989	7069	11671	27822	10027	12713	6183	9142	12169	0	6978	19644	32053	21834	16152	26592	17521	8685	0	13345	14986	8048	10689	0	21991	16057	11910	8647	6875	6028	7476	7665
428.373	2.35	No record	428.37335:610731 429.3767:185715 430.38006:0		AC	AC(18:0)	0	0	0	0	0	0	0	898868	0	0	4227	4255	0	785080	0	0	1491	0	9837	0	0	630086	4976	6217	0	1730	1042526	5621	6511	0	6661	0	3233	833191	1149	4924	7091	5399	4984	0	4706	0	7382
510.392	2.37	CCCCCCCCCCCCCCCCCCOCC(O)COP([O-])(=O)OCC[N+](C)(C)C	510.39233:5381051 511.39568:2028881 512.39904:362726	71.07314:22084 71.08585:6872 75.04443:13685 80.14311:2737 85.10135:4606 86.09653:182486 98.98428:3861 104.10709:1760368 124.9999:113457 132.39583:3070 177.3412:3033 184.0735:313164 217.6235:6188 217.64478:3044 274.53958:2941 369.33438:3968 408.73627:2825 449.24161:13672 492.37811:4345 510.39203:632505	LPC	LPC 18:0e;	707130	862535	879700	515226	364543	584718	493209	723582	519914	656474	577799	1002093	462356	762191	378773	684766	773071	501203	871819	686906	819729	593339	510146	531009	445952	1515440	555314	525851	440100	474641	302231	462690	1055580	596140	661126	693672	419099	305623	491448	541109	1077360	436891	605225
466.326	2.38	CCCCCCCCCCCCCCCCCCOCC(O)COP(O)(=O)OCCN_No record	466.33301:771378 467.33636:312127 468.33972:86023_502.31:1827913 503.31335:933191 504.31671:700346	72.37774:2686 78.95751:11256 84.37762:2431 108.0444:374224 134.02437:2527 140.011:4400 152.99382:2876 196.03818:28116 214.04726:4898 218.56538:2768 220.51897:4390 226.93318:2806 269.24911:315305 283.26343:4547 284.26834:23178 334.07516:4640 384.2363:3253 466.33658:433003	LPE	LPE 18:0e;	13447	42821	23928	0	0	0	7268	28651	0	0	0	40151	5845	7652	0	0	14078	6088	55557	15892	10361	0	10734	6618	41794	38129	102309	0	0	16770	0	0	0	0	24300	28535	16580	0	0	0	83095	9547	7363
281.249	2.42	No record	281.24878:41477312 282.25213:9613856 283.25549:8234267_317.2247:6893919 318.22805:0 319.23141:1505990	75.79745:30483 81.90421:33540 108.20004:31773 108.76821:33752 142.38129:30781 179.73608:31956 215.15912:71408 215.18309:97572 219.88094:32295 222.49164:34589 262.88541:36411 281.2489:22820248	FA	FA (18:1) (oleic acid)	291664491	452555787	863100640	368920804	634518488	1193155720	505588633	1422493078	1096795854	573292799	1843158274	819120864	1154896029	923740072	1757069899	466806307	1011340494	922385172	1308724046	2106621230	775971654	1020154724	1573502419	1323154082	873159801	2344040654	3926431136	2807660977	2129212931	334323882	678203494	2767189877	1057856331	2047665929	2046975042	2948819032	1600262847	1874119724	2490511834	1062717554	1712130034	2198363218	1439058756
538.387	2.47	CCCCCCCCCCCCCCCCCCC(=O)OCC(O)COP([O-])(=O)OCC[N+](C)(C)C	538.3869:8508116 539.39025:3333050 540.39361:600345_560.3692:734178 561.37255:262148 562.37591:18975	71.07309:22850 86.09647:312024 104.10706:1565696 124.99992:105430 129.07295:5041 131.08287:4767 163.01564:7298 184.07338:1931552 215.64944:26380 258.11044:32310 355.32263:49578 461.30338:11217 520.3764:187068 538.38672:897687	LPC	LPC 19:0(SN1);	735923	576860	643266	358294	337478	370401	357998	405068	446157	429070	363455	560658	413526	455072	415336	470909	499156	340238	657145	280436	351313	326833	300223	352828	640622	341383	314232	262113	289372	298541	244758	283396	582357	216097	318229	196992	457012	219648	348181	391974	687383	206824	332318
536.407	2.52	CCCCCCCC\C=C/CCCCCCCCCCOCC(O)COP([O-])(=O)OCC[N+](C)(C)C	536.40784:656987 537.41119:232306 538.41455:35984	71.07301:3850 86.09653:47234 99.45985:2835 104.10712:461739 111.9836:2786 116.60862:2464 124.99975:30883 169.30179:2883 184.07344:71106 185.29384:2885 201.43092:2421 218.93518:3295 222.54691:2581 262.03021:2385 461.95691:2447 536.4082:188737	LPC	LPC 20:1e;	93022	141348	135749	55006	10003	35376	67660	49667	53592	77415	64131	137082	51148	130367	94190	81662	91893	42323	171625	111364	145444	112597	116894	97168	89468	228562	17280	85100	35690	84649	63528	19438	172215	100725	64255	109380	89566	33568	97089	75383	111174	29566	83472
307.264	2.65	No record	307.26434:4425182 308.26769:1122742 309.27105:85877	82.90443:3593 94.54716:3362 109.28959:3129 115.74541:3691 156.88081:3619 173.85132:3958 219.76175:4860 307.26434:2552986	FA	FA (20:2) (eicosadienoic acid)	1643963	2313700	4274704	1674184	4375553	6541506	2471478	5358630	4200062	3080531	9386141	5911278	6240974	4076854	7943943	2101988	4574152	5815910	6783482	11319082	2856142	5319294	6665314	6581952	3110212	11709943	46572592	25422228	7663660	2133212	4586724	16118934	5907360	8988684	12118592	18105070	7841294	10751302	10067710	4335960	6438042	10904718	8844422
269.249	2.69	No record	269.24866:122969184 270.25201:28890550 271.25537:2630984	126.82768:64031 149.58232:59467 181.86487:62381 184.64828:59836 203.92354:56200 213.65564:411084 213.68028:140016 269.24875:77257808	FA	FA (17:0) (margaric acid)	8625025	5323180	11414129	6752780	12582900	14389287	14643602	18462712	14197585	11405064	22615484	11322709	12723943	10817520	16760840	7437813	14909281	10209586	12453353	17711752	8684965	9150634	11028542	13291497	15831484	25261070	58432544	22451868	17750764	5582324	4418468	23273820	12580927	14324725	19803058	28654676	17268142	19078092	21493218	13919218	14053776	19359666	14561738
552.403	2.74	CCCCCCCCCCCCCCCCCCOCC(COP([O-])(=O)OCC[N+](C)(C)C)OC(C)=O	552.40295:3135179 553.4063:1177150 554.40966:181349	71.07288:5895 86.09653:228249 93.17316:2634 93.58193:2655 98.98473:5676 104.10709:50595 118.10909:2607 124.99994:99658 129.57213:3155 184.07349:2902204 191.9324:2969 214.71666:20436 253.85468:3294 271.84363:3014 277.4501:3426 369.33899:7063 393.96857:3812 514.92896:3455 524.0238:3275 534.39197:36884 552.40283:142443	PC	PC 20:0e; PC 18:0e/2:0;	26156	61894	49685	19117	5885	28750	22268	17850	19664	25455	11866	35892	6487	45500	17617	48032	47641	0	77885	44183	20169	8570	42508	10694	34986	15553	11598	44068	14198	14161	10509	24770	35060	66298	60738	18814	13451	10646	21205	16854	48931	8983	11023
552.403	2.82	CCCCCCCCCCCCCCCCCCCC(=O)OCC(O)COP([O-])(=O)OCC[N+](C)(C)C	552.40253:1390475 553.40588:569826 554.40924:84957	71.07317:4556 85.12852:2777 86.09655:121362 86.1024:4714 95.08503:2566 104.1071:582437 124.99977:39970 163.9745:3004 168.1524:2639 184.07346:805621 214.01146:23729 221.98541:2772 258.11115:11428 369.33698:18197 534.39117:76455 552.40289:347072	LPC	LPC 20:0(SN1);	26156	61894	49685	19117	5885	983528	22268	17850	19664	25455	11866	35892	6487	45500	17617	48032	1174214	779625	1952137	722686	20169	8570	42508	10694	34986	15553	861600	921210	14198	14161	12465	850403	35060	886977	0	543258	13451	10646	21205	16854	48931	8983	11023
383.317	2.84	CCCCCCCCCC(CCCCCCCC(O)=O)OC(=O)CCCC	383.31702:6071950 384.32037:1776710 385.32373:241300	81.19073:2401 83.04894:10135 101.05959:1708356 115.0753:3031 148.82861:3661 195.42995:2986 217.2646:2574 220.57072:3463 281.24878:639680 297.24252:3556 299.25943:301755 313.27307:2779 323.1557:5077 383.31644:318167	FAHFA	FAHFA 23:0; FAHFA 5:0/18:0;	41235	8768	8772	6141	0	72517	7742	0	36738	0	6640	37964	11042	22711	6361	44166	26335	0	19459	26669	0	0	20412	78859	33924	12357	7507	0	19257	9014	0	112912	15968	6293	0	22596	16202	93080	46936	0	0	32082	85195
307.264	2.91	CCCCC\C=C/C\C=C/CCCCCCCCCC(O)=O	307.26443:1356335744 308.26778:320593600 309.27114:32958152	88.93965:769948 99.0179:783173 109.28885:768104 150.02527:789564 178.60991:722786 205.75002:742427 220.49037:1545526 252.41751:804284 259.88165:857227 289.25406:3296430 307.26456:672312576	FA	FA 20:2;	0	15914	0	26937	9226	103242	55622	4786	7374	50103	0	17698	49797	32052	72631	13165	59463	0	6839	14938	46261	39403	0	111968	0	13900	47236	18975	13725	22431	6738	4619	11271	7919	11058	82189	23517	189610	10669	0	0	20470	0
552.402	2.92	No record	552.40253:1503057 553.40588:700122 554.40924:62341_574.38464:2812026 575.38799:1006162 576.39135:227903	71.07293:6003 71.08545:2942 80.93004:2453 86.09645:115760 97.08468:2920 104.10705:622025 124.9999:44410 148.34647:3096 163.01569:3201 163.76596:2719 181.0253:2711 184.07338:830170 214.15965:5250 219.05341:3144 258.11035:10899 273.51556:2867 283.04785:2975 286.53546:3146 369.33627:22599 385.26257:5712 475.3168:4102 534.39172:89617 552.40228:386934	LPC	LPC(20:0)	1175367	2111836	1853081	794305	747683	1012164	996825	953074	896104	1131817	964253	1463684	635467	1567841	1147980	1404984	1213040	806216	2053854	769573	1250725	964560	1294068	1081542	1400254	1156043	906261	962224	684386	920060	1008754	894778	1827565	922400	1081504	585872	1582233	770173	975595	1164408	1756343	695735	957797
508.341	2.94	CCCCCCCCCCCCCCCCCCCC(=O)OCC(O)COP(O)(=O)OCCN	508.34109:1383969 509.34444:521451 510.3478:66739	74.65354:2370 75.95916:2431 78.9577:35056 140.0107:24399 152.99449:9926 196.03749:89717 214.04849:19437 218.1153:2617 219.88216:4067 283.26605:3242 295.08163:3007 311.29587:941259 349.84274:2736 508.34122:261488	LPE	LPE 20:0;	106784	82535	100781	65010	53197	58105	58085	97991	58460	61132	0	0	102004	83100	77767	80072	92838	75892	65287	24925	34148	94539	89459	124969	97090	98879	83579	0	82726	79153	72471	0	106206	78969	112421	95070	91301	86249	107563	77382	21907	80244	67797
283.264	2.96	No record	283.26459:10925180 284.26794:2360128 285.2713:210666		FA	FA (18:0) (stearic acid)	3328556	2164753	3691961	2766662	3806644	3866270	4337845	4520956	3812642	3793461	4089262	3667954	3297865	2912377	3199034	3404287	3624293	4135913	4797992	5079803	3433503	3306042	3610644	3973490	4829342	5932310	17512194	5316839	2995620	2867420	2011334	4478764	4308912	4131225	4759185	6076306	4292532	5564650	3578285	4122892	4407123	5749912	5407652
456.405	2.98	CCCCCCCCCCCCCCCCCCCC(=O)OC(CC(O)=O)C[N+](C)(C)C	456.40454:2314148 457.40789:925635 458.41125:160791	70.06514:9409 71.08568:19132 75.12987:2564 81.06987:5869 83.08566:5664 85.02849:1293391 85.10144:12279 95.08551:11261 96.1272:2216 97.10141:5741 107.62426:2614 109.10115:10991 111.11726:3060 119.12988:2683 122.85263:2664 123.11676:4783 137.13348:4494 144.10207:38195 164.72455:2604 173.21194:2767 179.89037:2648 195.3064:2671 218.78442:3748 263.21091:3538 272.12866:2728 277.29034:3457 295.30002:113…	AC	ACar 20:0	39918	142365	111462	82770	37941	76313	57695	88476	82403	92437	90061	119637	48036	110766	38335	106331	85983	32446	153395	93909	137645	49722	106304	117210	72676	159195	68141	106330	101052	57857	74738	142595	104956	113448	97122	78864	125014	121232	103793	155674	237998	52115	127502
578.418	2.99	CCCCCCCC\C=C/CCCCCCCCCCCC(=O)OCC(O)COP([O-])(=O)OCC[N+](C)(C)C	578.41852:1480387 579.42187:702922 580.42523:140820	71.07318:12732 81.07018:3074 86.09656:141391 95.08575:4056 104.10712:673465 124.99993:60523 137.03651:2847 163.01572:4115 184.0735:882235 214.71974:21626 239.38101:3034 258.10977:14791 325.62119:2957 350.8866:3931 395.3533:15517 479.6795:3009 560.4068:81827 578.4184:378163	LPC	LPC 22:1(SN1);	101839	201153	214361	38224	30545	84105	81249	81262	38776	123310	175742	132452	47482	114840	87521	141905	103773	96909	202801	87638	139996	79551	158052	78588	161172	123534	70765	89372	48892	89655	75732	80959	155443	108487	105093	54992	131030	221106	71750	120564	232739	44419	146237
482.42	3.03	CCCCCCCCCC\C=C\CCCCCCCCCC(=O)OC(CC(O)=O)C[N+](C)(C)C	482.42044:1165408 483.42379:568209 484.42715:96898	71.08561:11128 76.24934:2733 81.06989:6161 83.08523:6310 85.02853:642850 85.10119:6413 95.0856:11816 97.10119:11501 107.33235:2327 109.10108:2956 119.44378:2290 121.10091:4241 135.11713:3622 144.10167:18548 217.99916:4214 218.02043:5154 269.17203:3568 311.2193:3490 321.31546:9781 339.25494:2631 423.34457:19221 482.42068:565617	AC	ACar 22:1	0	9200	0	0	0	8601	0	0	12628	0	9718	11255	0	8260	0	0	0	0	40112	13048	6674	6277	12148	11238	0	8246	12247	29847	6160	0	17645	25930	0	9893	12558	13663	0	52913	8179	14855	57201	0	43995
309.28	3.06	No record	309.28073:5161410 310.28408:1380820 311.28744:0		FA	FA (20:1) (eicosenoic acid)	0	0	0	0	0	22884	10514	6852	0	0	7740	0	8129	0	0	0	0	0	8645	9707	0	0	0	0	0	0	45083	0	0	0	0	0	0	0	6982	0	8017	16375	8533	7218	0	0	7835
333.28	3.06	CC\C=C\C\C=C\C\C=C\CCCCCCCCCCCC(O)=O	333.28006:48660820 334.28341:17814368 335.28677:2226973	71.00577:51480 92.72339:44703 114.26506:55919 140.17723:50326 205.08255:45864 215.56253:265903 233.60345:52489 249.84824:47347 333.28036:20196336	FA	FA 22:3;	110532	62914	125726	88423	105786	268861	113202	320509	203315	186773	343215	175220	128025	102516	298555	92824	392845	455522	406150	107506	447881	0	759258	769336	0	771058	1813602	818036	400431	115946	147753	1753988	258375	979016	692915	1795401	438774	368760	2215852	404819	958705	1234501	749496
397.332	3.13	CCCCCCCCCC(CCCCCCCC(O)=O)OC(=O)CCCCC	397.33249:14269770 398.33584:5337638 399.3392:1729361	97.06509:33463 115.0753:5863999 131.77908:7835 184.72693:7598 213.23296:87840 281.24884:1999287 299.2594:1143884 351.35672:8803 397.33182:951510	FAHFA	FAHFA 24:0; FAHFA 6:0/18:0;	282073	1452775	575108	971850	1122289	1061604	864928	578136	367345	537423	1365063	661075	406720	1342158	1222000	721443	850189	98797	558582	453339	938358	363299	988808	717320	327336	687485	872586	753706	768946	1281422	97860	1598555	782637	327504	509155	542573	1595751	132801	503563	514263	235194	794990	243571
295.264	3.16	CCCCCCCCC\C=C\CCCCCCCC(O)=O	295.26422:2141780 296.26757:645175 297.27093:76770	130.50508:2249 222.15486:4094 223.16013:5834 238.11031:3741 259.48752:2594 295.26425:1882192	FA	FA 19:1;	363086	59717	319362	75885	340803	145375	210271	615835	173710	287372	301515	189015	282080	242946	401544	101998	335718	303622	504055	462400	205419	90020	175376	504736	600744	627388	2475679	429279	416382	99400	76371	764644	213207	380951	343255	599158	271820	933257	583653	418053	417586	719474	499198
494.361	3.17	CCCCCCCC\C=C/CCCCCCCCCCOCC(O)COP(O)(=O)OCCN_CC\C=C/C\C=C/C\C=C/C\C=C/CCCCCCCCCOCC(O)COP(O)(=O)OCCN	494.36063:5201054 495.36398:2135042 496.36734:366720_516.34277:2177635 517.34612:1283635 518.34948:169079	71.08556:9201 74.06035:4731 76.26134:5132 81.06972:19357 83.08541:22470 84.081:101712 92.86106:4602 95.08542:19111 97.10081:19564 98.09595:8347 98.984:32785 112.112:6798 123.11575:5019 142.02592:31590 155.01047:115436 198.05316:23420 218.99454:8875 270.67059:5822 322.34708:1756708 338.81726:5763 340.35782:687128 420.32462:117493 451.31531:9098 471.9006:4988 476.27206:11565 476.35019:408239 494.36…	LPE	LPE 20:1e;	128798	188891	146499	160103	172271	165579	8213	29626	148781	172352	15211	221706	0	176527	144634	185211	150312	179918	189961	24637	32598	122257	17775	193412	165192	190576	156648	19372	0	153141	173604	144101	175815	170681	19717	23603	23722	0	143522	29994	240896	109474	178864
538.423	3.17	CCCCCCCCCCCCCCCCCCCCOCC(O)COP([O-])(=O)OCC[N+](C)(C)C	538.42334:1226003 539.42669:426234 540.43005:55209	71.07311:5900 71.08572:5099 73.65954:2743 74.48457:2989 75.70526:2972 85.10139:4640 86.09646:100850 90.31894:3388 104.10708:935715 111.04389:2545 122.48192:2578 124.99993:58714 140.06831:3316 167.97932:22822 178.32172:3176 184.07336:155262 217.63766:6070 242.29567:2642 257.40948:2829 308.86295:3032 477.27216:40632 538.32458:34241 538.42224:355135	LPC	LPC 20:0e;	335446	387729	370899	257564	226082	244238	252925	504915	223291	311383	358417	472633	285178	499243	341946	309043	439543	275327	591333	374710	435448	343351	281372	257923	195453	1112064	248421	265500	310071	173038	209382	256850	414298	390846	298014	470993	291671	152891	425225	303485	529528	208921	285158
359.316	3.2	No record	359.31552:11104952 360.31887:3029654 361.32223:382869	71.08566:575900 75.04418:37326 77.13696:9037 81.06484:14124 81.06996:308530 83.08561:221947 85.06478:10502 85.10125:439995 89.05958:9629 95.0856:553927 95.13314:8059 97.10128:267365 99.11674:49877 103.07528:12481 109.10127:346504 111.11706:120889 113.13274:7828 114.44653:7369 121.10123:8759 123.11692:142371 125.13242:14465 126.34055:9536 137.13283:64369 151.14838:15894 166.69843:8036 193.19302:91…	MAG	MAG 18:0;	192483	371160	257015	370440	340662	426271	368055	343368	619470	281511	493107	392933	410863	355793	482804	280616	482628	407118	406162	470058	372561	467147	393967	434796	350106	586118	474633	585344	490654	355379	502127	541368	393368	441019	418817	659925	1931403	464010	1533321	382657	1704805	408526	418709
518.362	3.2	CCCCC\C=C/C\C=C/CCCCCCCCCCCCOCC(O)COP(O)(=O)OCCN	518.36218:2210250 519.36553:993897 520.36889:104423	78.95781:402127 92.75666:2867 96.96862:3240 111.77609:2905 114.35564:2691 121.94443:2792 121.99978:18689 134.22316:3017 134.98463:3970 140.01091:259601 152.9951:24902 166.02641:5470 169.51816:2937 196.03764:396647 212.38039:3030 220.62634:4439 266.78296:2877 319.3024:4087 321.31641:220901 324.78058:2994 457.3092:57535 467.36877:3239 475.31192:3292 518.36224:1252114	LPE	LPE 22:2e;	13192	19346	22515	0	17123	0	0	10775	13837	0	0	15620	0	29625	9555	0	18121	0	20484	14160	11421	0	11968	24919	13293	0	15702	31411	0	0	0	11993	17293	13952	0	28792	0	0	14272	10937	25402	0	10895
564.439	3.21	CCCCCCCC\C=C/CCCCCCCCCCCCOCC(O)COP([O-])(=O)OCC[N+](C)(C)C	564.43903:2636369 565.44238:1291247 566.44574:257409	71.07297:26579 75.04412:5994 77.00893:3297 81.07013:3791 83.08551:17119 86.09652:293673 95.08589:4030 97.10128:12782 98.98405:6418 104.10708:2794213 111.11774:3982 124.99992:157896 126.71676:2930 143.37888:3219 168.52551:2949 184.07344:476134 194.08551:3401 218.99467:5152 221.67987:3115 225.54712:2671 540.24963:3355 546.42944:4485 564.43903:1107567	LPC	LPC 22:1e;	340225	458165	560845	285546	206910	196242	322775	331400	260243	347774	409840	579321	358985	592467	488825	445797	448557	258423	760415	455165	586350	490384	434970	320788	338886	1079221	120538	330717	271229	301310	209102	181315	654697	472502	244203	469706	503729	255070	356346	328278	459804	201927	356480
494.369	3.25	CCCCCCCCCCCCCCCCCCCCOCC(O)COP(O)(=O)OCCN	494.3623:3410998 495.36565:1784388 496.36901:150311	78.95782:534390 83.015:4350 96.98686:4196 118.77974:4470 140.01093:504128 147.95335:3732 184.04337:8161 196.03729:8176 309.2804:1131006 433.30942:371179 451.31857:7881 494.36261:2600437	LPE	LPE 20:0e;	8975	26374	42405	24266	18400	11654	18504	18709	16332	13120	17587	12317	51093	24439	15501	22102	23389	0	57583	12453	21132	14563	24995	34908	14972	32068	92776	23001	10505	25942	24133	41201	33110	21632	12192	40063	11134	13114	19159	41678	44048	25520	47929
418.35	3.27	CCCCCCCCCCCC(=O)OC(CO)COC(=O)CCCCCCC	418.35291:3920036 419.35626:1648386 420.35962:263803	71.08564:44631 79.78673:2556 81.07009:29584 83.08583:21047 84.40946:2613 85.10121:43597 89.05961:19967 93.54898:2613 95.08572:67670 95.09222:5241 97.10138:5634 103.07543:12629 107.22979:3020 109.10132:74407 113.99519:2500 117.09088:3418 120.08073:21008 123.1167:10758 127.11184:142699 144.05083:2861 145.12241:25310 149.56677:2798 155.14287:6102 165.16422:4063 170.68117:3357 180.10143:20021 183.174…	DAG	DAG 20:0; DAG 8:0-12:0;	0	0	0	7431	112118	180611	104641	175270	147639	125296	9081	8084	191631	189333	215597	0	183552	136380	8957	6797	158267	161552	193369	186678	183619	219566	217601	188393	187038	7124	171102	244313	199413	8685	223224	170518	217705	201338	251933	178559	6921	179742	240828
872.568	3.28	CCCCCCCCCCCCCCCC(=O)OCC(COP([O-])(=O)OCC[N+](C)(C)C)OC(=O)CCCC(O)\C=C\C=C\C=C\C(O)C\C=C\CCCCC	872.56781:2484447 873.57116:1466105 874.57452:544613	71.01252:48194 78.95778:83209 80.57759:3422 83.04916:7516 102.22105:4347 109.06464:9207 115.03897:68214 121.06509:4059 123.08022:23884 124.99943:4002 129.05457:84569 135.08003:6214 141.05453:14074 145.80681:3728 151.11195:25530 152.99484:37654 153.05495:4437 153.12807:5684 157.08578:6055 159.08073:6044 161.09573:7907 165.09103:6278 167.07072:7927 168.04256:66323 173.1315:3742 177.09117:47629 181.…	OxPL	OxPC 36:4+2O; OxPC 16:0-20:4+2O;	379845	134720	51222	0	0	0	0	0	0	0	0	0	0	0	0	0	0	0	530126	809064	290763	138546	558876	789326	319721	1217515	2484447	997001	23201	0	117762	166616	248403	526376	390200	1147265	185674	151964	220453	9245	175667	631967	736055
430.353	3.3	CCCCCCCC\C=C/CCCCCCCC(=O)OC(CO)COC(=O)CC_No record	430.35275:13835917 431.3561:4808932 432.35946:592180_451.2821:1812851 452.28545:734556 453.28881:60698	71.08542:13735 73.95559:7125 75.04413:55461 79.05424:14880 81.06998:114468 83.08566:146912 84.3653:5976 85.1011:29375 93.0699:36341 95.08573:130932 97.06499:8701 97.10141:95794 105.03188:6270 107.08531:36886 109.1013:87159 111.11688:49753 116.13161:6683 121.10133:92243 123.11636:31403 131.07036:1012326 135.11699:99276 139.11211:10063 146.76106:6442 149.13292:44554 151.14798:7860 153.12657:6384 16…	DAG	DAG 21:1; DAG 3:0-18:1;	35739	28286	33762	59939	18399	26208	44530	45724	25654	50313	43181	55762	33504	35934	25901	32962	50204	30055	42129	33161	32448	44462	23071	26269	43419	43816	39159	31061	32252	54001	17862	44804	40290	29384	38190	16657	44739	30886	58393	34702	32219	35861	31309
590.454	3.32	CCCCCCC\C=C/C\C=C/CCCCCCCCCCCCOCC(O)COP([O-])(=O)OCC[N+](C)(C)C	590.45435:644948 591.4577:305820 592.46106:43090	70.18694:2863 74.18282:2834 80.94784:3937 85.81517:2606 86.09653:49527 104.10703:416003 124.99957:24240 129.5764:2613 181.02559:2819 184.07327:78645 184.09064:3394 218.8074:6452 590.45404:169294	LPC	LPC 24:2e;	191753	207266	289256	124880	103951	100919	160621	89000	158566	133924	157472	160482	154044	212734	131784	221327	137930	95871	351398	136647	255085	193410	172449	97275	79577	280153	54495	137981	59658	177842	140627	35280	234775	99364	132881	142434	185013	92776	91798	96389	173493	31386	138137
452.364	3.34	CC\C=C/C\C=C/C\C=C/C\C=C/CCCCCCCCCCC(=O)OCC(O)CO	452.37335:1309754 453.3767:667379 454.38006:50911	79.05432:19881 79.80281:2261 81.07002:47921 83.04941:2854 83.0857:4192 83.23241:2704 85.10154:2308 89.05946:2632 91.05448:4562 93.07002:31128 95.08563:40161 97.0649:4340 97.10134:11395 102.53965:2547 105.06971:5790 107.08562:16263 109.10146:23649 119.08555:9523 121.10134:48124 123.11664:14087 131.08546:4646 133.08784:2287 133.10161:12090 135.11662:24073 137.06026:3472 137.13226:5734 138.06294:292…	MAG	MAG 24:4;	0	0	0	0	0	36509	0	0	0	0	0	0	29945	8929	23222	0	0	12960	0	0	17480	21572	0	19823	12830	0	41308	39939	0	9380	0	0	0	30787	0	0	0	0	0	22260	0	0	0
411.348	3.34	CCCCCCCCCC(CCCCCCCC(O)=O)OC(=O)CCCCCC	411.34845:6327402 412.3518:2295466 413.35516:909819	95.29537:2487 101.05971:15215 115.07484:3815 120.53831:2437 129.09109:584944 179.52159:2540 197.77277:2178 217.76257:4683 241.21805:3849 281.24896:168433 281.28464:5455 295.26416:2390 299.25946:125276 309.2821:3578 311.2955:3622 365.36902:19514 391.23486:5144 393.23172:3749 411.24576:5814 411.35452:84052	FAHFA	FAHFA 25:0; FAHFA 7:0/18:0;	39221	302139	105385	109739	158445	155769	184917	95263	109774	174225	313565	105130	95596	217974	353261	7139	131980	29473	84612	118177	124598	21852	281821	181346	47699	127948	168317	152005	116663	158611	0	231255	189129	46786	184707	104301	481823	61093	79229	69389	63339	93960	73997
877.547	3.34	CCCCCCCCCCCCCCCCCC(=O)OCC(COP(O)(=O)OC1C(O)C(O)C(O)C(O)C1O)OC(=O)CCCCCCC\C=C/C=C/C(O)CCCCC	877.54645:1064669 878.5498:972838 879.55316:282376	78.31503:3280 78.95776:116418 94.55135:3639 96.96833:26963 97.54565:3918 104.51975:4606 106.37202:4248 148.59364:4038 152.99475:85937 157.12401:3988 161.6411:3587 195.13857:90803 220.47034:7132 223.00121:51412 241.0119:272111 259.02167:23463 273.63379:3951 277.21713:69140 283.26434:391118 295.22794:443044 297.03845:19039 315.04855:17160 366.75159:4124 419.25787:58025 431.22058:14651 437.26953:427…	OxPL	OxPI 36:2+1O; OxPI 18:0-18:2+1O;	135318	70221	80366	0	0	0	0	0	0	0	0	0	0	0	0	0	0	0	282245	270951	82328	25638	95612	214303	122895	382711	1064669	321636	0	0	0	16331	53920	208673	210857	269836	69371	136580	13790	11786	59173	172116	172803
750.485	3.35	CCCCCCCCCCCC(O)C(COC1OC(CO)C(O)C(OS(O)(=O)=O)C1O)NC(=O)CCCCCCCCC\C=C/CCCCCC	750.48444:1256036 751.48779:827208 752.49115:241387	71.01266:3882 73.63647:3477 74.02341:4812 77.09515:3206 79.95599:6283 81.66784:3607 96.95892:260420 101.02285:5018 122.26862:3220 157.1868:3276 191.96858:3725 203.51811:3717 220.61174:4697 241.0015:15342 388.78619:3213 406.60828:3792 630.31262:3544 692.53217:3858 750.48431:1719909	Cer	SHexCer d32:1;	48631	16519	81576	26948	44598	44918	108350	125075	33070	55123	76882	73564	49973	57529	42891	59558	36020	33645	138748	39150	54956	0	8626	80473	215794	26249	251961	63633	51652	27357	0	55387	63826	23260	56976	64063	108852	98614	57872	111090	210675	67342	65440
423.349	3.37	CCCCCCCC\C=C/CCCCCCCC(=O)OC(CCC)CCCC(O)=O	423.34869:995623 424.35204:417246 425.3554:57097	113.09628:2879 124.92287:2443 135.98889:2470 141.09132:42631 143.10741:5757 144.99211:2324 159.10191:209326 176.98749:21980 183.1115:2530 200.07071:2422 219.94609:2861 258.99124:4784 281.24896:560752 315.06262:3828 333.07224:13939 400.85556:2736 423.34857:210283	FAHFA	FAHFA 26:1; FAHFA 18:1/8:0;	10346	55212	39644	29748	64240	51428	64740	9826	14787	18324	34485	38268	23069	19387	39187	17376	26539	44079	9387	8811	43632	25683	55603	36972	31347	34997	42592	49651	46835	17750	10170	90519	19998	9150	21292	47920	37485	55042	43175	33424	38711	19688	35907
297.28	3.37	CCCCCCCCCCCCCCCCCCC(O)=O	297.27988:153417040 298.28323:47270692 299.28659:5111448	85.85178:119822 167.04919:115747 178.70538:128328 203.23923:138639 279.26926:173518 297.28006:125077712	FA	FA 19:0;	1541901	891638	1986478	899134	1757708	1735320	1489602	2763116	1806522	2048600	2552450	1750989	1580382	1398923	2291260	1007609	2187403	1519891	1866738	2383632	1266903	1187332	1595871	2367460	2568844	5379200	6838333	2874526	1934331	938835	533579	2669726	1884686	1463302	2378576	3471408	3049172	3254086	2655210	1840392	1827273	2432016	1913796
776.502	3.42	CCCCCCCCCCCC(O)C(COC1OC(CO)C(O)C(OS(O)(=O)=O)C1O)NC(=O)CCCCCCCCC\C=C/C\C=C/CCCCC	776.50067:1519927 777.50402:1064433 778.50738:357733	71.01247:4380 78.95761:5174 79.95589:15061 80.96368:6913 89.02326:4235 93.4281:3888 95.951:5807 96.95892:379722 124.35192:3482 141.01585:16823 217.00282:3727 218.5394:13087 241.00165:8107 253.37096:4036 348.17355:4247 522.79169:4065 694.37689:19958 776.50037:2398102	Cer	SHexCer d34:2;	62785	67985	142639	19949	86198	82337	161900	233337	175256	131616	163412	192278	116669	213837	134599	93774	134264	128343	238303	178781	136698	0	104194	202132	416786	234197	391749	377959	126378	153458	47142	102323	95908	128130	199511	113473	208495	344943	85411	206362	264497	219383	198163
638.441	3.43	CCCCCCCCCCCCCCCCCCCCCC(=O)OCC(O)COP([O-])(=O)OCC[N+](C)(C)C	638.4411:1179342 639.44445:597313 640.44781:198697	70.02848:3094 75.38464:2660 78.95761:27875 85.3492:3231 93.3525:2998 95.77326:2716 96.95853:5947 98.52506:2761 109.91936:2616 117.49352:2604 152.99454:17350 168.04224:18981 224.06908:93440 242.08055:19970 339.32684:984243 505.32468:4584 506.32407:11814 564.40393:524019 638.44812:30483	LPC	LPC 22:0;	40898	81306	69792	42194	40643	42967	80767	28828	55417	83257	56905	61979	11540	41093	86752	87541	38740	24207	98567	13208	75535	22180	65188	10560	34143	40751	132804	64376	15464	0	0	42610	104701	20892	66015	20523	62933	70197	48456	55254	88040	27144	56885
484.436	3.44	CCCCCCCCCCCCCCCCCCCCCC(=O)OC(CC(O)=O)C[N+](C)(C)C	484.43579:2690850 485.43914:1171528 486.4425:234825	71.08564:20458 81.06989:11095 83.08539:9399 85.02847:1414069 85.10113:14723 95.08553:20465 97.1012:12422 105.07012:11105 106.07325:3240 109.10133:14650 111.11689:5600 123.11658:4573 144.10168:46188 208.10765:3023 218.82103:6217 255.96471:2789 323.33188:10192 425.36234:86787 448.91083:3090 473.29034:2660 484.43613:1282457	AC	ACar 22:0	0	42806	36072	60420	27298	66313	15626	40114	9465	24342	59066	62845	0	24294	9911	22923	0	10213	68041	0	53916	13608	28225	9765	23470	63485	49421	28186	23008	0	28656	69095	22590	36302	52728	23563	61496	93498	69787	65440	93014	27386	26722
580.434	3.44	CCCCCCCCCCCCCCCCCCCCCC(=O)OCC(O)COP([O-])(=O)OCC[N+](C)(C)C	580.4342:2526891 581.43755:1167550 582.44091:224362	71.07314:14541 71.08553:3993 76.87466:3285 81.31773:2996 83.16324:3396 86.09659:224730 104.10715:1199366 121.66867:3429 125.00003:101055 125.79989:3513 161.48286:3699 163.01573:4534 184.07358:1626513 218.99178:5892 228.04799:3276 258.11023:26088 397.36856:30852 501.41794:3387 503.34879:12328 562.42407:153557 580.43439:655253	LPC	LPC 22:0(SN1);	221437	357822	272050	181818	171026	213099	191283	174181	181221	206460	157313	282658	142021	218712	175626	304688	220178	150959	353125	121248	232041	174571	256542	219177	220424	256488	181829	193962	124337	151570	123573	193296	361890	147133	197842	131331	270700	207836	182870	164892	291874	115377	197534
536.373	3.46	CCCCCCCCCCCCCCCCCCCCCC(=O)OCC(O)COP(O)(=O)OCCN	536.37299:3906150 537.37634:1885172 538.3797:461894	78.95782:111500 79.92681:2851 104.70379:2851 115.03614:2943 122.00098:3191 122.25007:2754 122.97771:2993 140.01089:88842 152.99525:27690 196.0377:288609 213.83235:26294 214.04837:62102 323.29526:3983 339.32715:2790079 460.7052:3354 536.37329:803229	LPE	LPE 22:0;	16060	23558	16092	19272	14709	17431	11500	11257	8511	8873	20815	15426	9997	9358	12338	25676	12872	19558	34997	23378	9023	0	12576	10330	31555	16753	133486	32400	13707	0	0	12116	21249	0	24589	9932	9548	62268	8791	9107	111829	11071	15218
510.452	3.47	CCCCCCCCCCCC\C=C\CCCCCCCCCC(=O)OC(CC(O)=O)C[N+](C)(C)C	510.45193:1480765 511.45528:732967 512.45864:133508	71.08569:12083 81.07005:10745 83.08546:4403 85.02854:697582 85.10137:3469 95.08563:11310 96.60153:2488 97.10145:6209 107.08528:3408 109.10128:3938 111.11681:2486 121.10111:6163 129.07852:2908 135.11563:3203 144.1022:22972 149.13292:3665 213.80882:18873 213.83386:6249 255.15984:3502 287.66873:2903 297.20615:4888 349.34717:6068 366.65408:2924 404.57251:2659 451.38162:12706 510.45264:693663	AC	ACar 24:1	18513	85404	112580	50653	32931	82631	28145	75562	69709	64171	122902	88121	22546	60417	31207	117379	49077	69245	205425	125503	108885	65264	157920	140880	106315	206151	72776	121853	68259	35253	133948	154790	102146	104041	147326	170760	243767	315952	153467	140142	261405	99863	221270
606.449	3.47	CCCCCCCCCC\C=C/CCCCCCCCCCCC(=O)OCC(O)COP([O-])(=O)OCC[N+](C)(C)C	606.44946:1330597 607.45281:646043 608.45617:137513	71.07309:5656 86.09653:93609 97.6802:2635 98.78614:2792 99.61381:2815 104.10715:487599 115.06138:2581 124.99982:41137 184.07356:639952 190.35492:2749 218.92142:5275 258.1109:6124 303.47281:3182 423.38358:3771 588.43854:66253 606.4494:295311	LPC	LPC 24:1(SN1);	160947	167463	200215	103013	60979	89529	119587	80069	61560	150313	164858	177353	92201	169969	152798	167821	130071	183226	342956	142905	237278	108791	206950	156953	198213	321906	135344	172481	56416	92007	153163	142558	184850	171410	161441	129276	331521	391339	137465	156006	314629	106719	330396
805.489	3.5	CCCCCC\C=C/CCCCCCCC(=O)OCC(COP(O)(=O)OC1C(O)C(O)C(O)C(O)C1O)OC(=O)CCCCCCC\C=C/CCCCCC	805.48944:641136 806.49279:374101 807.49615:102981	78.95787:69088 96.96844:17890 97.86776:3508 108.34647:2895 129.59409:3159 147.83928:3615 152.99507:62562 173.20518:3487 220.56635:5966 223.00119:34384 225.18613:71754 227.20137:6635 241.01192:143076 253.21768:260281 259.02304:6618 279.23291:12556 281.24921:93058 297.03867:13339 315.05179:3644 389.21246:27613 417.24167:13246 551.26013:26339 579.29736:16513 805.48993:361675	PI	PI 32:2; PI 16:1-16:1;	119748	0	8055	0	0	0	44456	49051	0	27867	0	36596	0	0	0	0	0	459201	226497	34080	8876	0	16898	26903	98088	0	237319	46977	0	23160	0	44113	0	84111	54298	38025	0	90338	43213	27401	184909	75529	21469
444.368	3.51	CCCCCCCC\C=C/CCCCCCCC(=O)OC(CO)COC(=O)CCC	444.36838:4847384 445.37173:1946177 446.37509:331979	71.04928:166047 71.08568:6784 79.05412:4405 80.27886:3793 81.07:53807 83.08563:64333 85.10118:5038 89.05983:53258 93.06991:17362 95.08569:76120 97.06475:6402 97.1012:50281 107.08561:18218 109.10123:37633 111.08074:6244 111.11694:23360 118.93338:3464 121.10149:50596 123.11652:7813 135.11684:42046 137.13205:4115 145.086:729026 149.13243:14177 163.14751:4140 165.16527:4511 191.17914:4858 213.13022:4…	DAG	DAG 22:1; DAG 4:0-18:1;	0	0	0	30096	16941	17872	11457	0	14588	0	0	19124	9865	0	0	9627	25897	10326	25404	18308	27013	7750	13048	0	24944	0	22755	24047	0	18714	8854	8591	0	20298	19527	0	25147	0	0	12773	32272	13290	11090
705.52	3.52	No record	705.52032:669416 706.52367:490579 707.52703:61391	78.95776:247412 82.1992:2908 99.40341:3069 122.98388:5221 148.35451:3351 168.04234:300774 209.68742:2897 213.58965:12388 213.61542:15520 627.52216:63167 631.48279:743211 634.88965:3183 645.53375:88699 705.49744:4169	SM	SM (d30:1)	1372423	389033	722487	550700	710329	717020	1456084	1132029	741820	1206435	904693	976602	1494143	857093	656468	669416	849519	560506	861955	1032585	502422	148960	568654	701210	1838847	446356	1991168	735748	701523	578827	65773	1615101	670283	506195	776346	590722	1121309	1701932	1088476	815463	2140802	1276908	930917
323.296	3.52	CCCCCCCCCCC\C=C\CCCCCCCC(O)=O	323.2959:4110450 324.29925:1278908 325.30261:166837	74.27409:2179 75.11494:2087 79.43595:2313 83.03628:2207 130.4874:2177 137.61201:2409 148.50929:2835 191.05594:14486 226.98062:2880 295.74994:2614 323.29581:2182791	FA	FA 21:1;	189537	164457	8244	159501	7028	176918	210240	287133	202402	7529	39086	10194	231212	190260	212963	8013	205085	16862	28152	362057	246453	176384	13954	28877	372356	597790	177228	417480	10984	184804	34547	378335	20104	15321	22883	384148	25401	28657	24923	248462	38618	32660	58025
647.513	3.53	No record	647.51215:946131 648.5155:544731 649.51886:52948	86.09661:65595 99.72448:2934 104.10696:12081 104.78252:2972 124.99986:35605 184.07332:863863 219.16975:5641 301.58163:3207 401.98865:2816 647.50763:5937	SM	SM(d30:1)	2589990	735009	1272824	1088107	856386	1053084	2193678	1673010	1219670	1858109	1287684	1672732	2496370	1294700	1076478	1232834	1525748	946131	1858581	1703113	916090	309557	901637	1181974	2463186	713694	1405776	837873	1142083	1057705	533698	2187700	1090444	957286	1224174	965865	2206924	2359785	2097468	1240778	3421236	2010911	1794385
425.364	3.56	CCCCCCCCCC(CCCCCCCC(O)=O)OC(=O)CCCCCCC	425.36417:4632177 426.36752:1845320 427.37088:280872	87.04363:4205 132.56218:2796 143.10677:2071568 171.13834:143207 199.16985:125338 213.18637:16658 220.54352:3575 227.20274:3096 253.21721:32133 271.22739:24226 281.24878:645734 299.25928:391314 425.36389:409961	FAHFA	FAHFA 26:0; FAHFA 8:0/18:0;	7739	392696	226899	178672	303985	395949	283131	156514	164099	10112	535632	201706	161841	343368	346652	193348	194212	27642	202772	9136	268900	145528	411914	455739	11922	319828	145251	7991	185961	235949	0	385449	237038	47070	291637	18294	623855	124402	13129	130733	161581	171327	149288
901.547	3.57	CCCCCCCCCCCCCCCCCC(=O)OCC(COP(O)(=O)OC1C(O)C(O)C(O)C(O)C1O)OC(=O)CCCC(O)\C=C\C=C\C\C=C\C\C=C\CCCCC	901.54565:883090 902.549:568516 903.55236:163593	76.40688:3618 78.33378:3375 78.9578:70768 96.96807:18484 123.08106:4263 127.00047:35142 127.07495:5344 142.50868:3775 146.2545:3867 152.99506:48037 155.07059:35737 163.14804:8345 179.14264:4510 184.72676:3725 185.48561:4099 220.4575:4368 223.00102:26857 241.01199:159135 257.228:20604 259.02209:15236 283.26447:168613 297.0386:23039 301.21753:24590 315.04623:6048 319.22794:77150 419.25836:24166 455…	OxPL	OxPI 38:4+1O; OxPI 18:0-20:4+1O;	1100780	513286	649464	0	0	0	0	0	0	0	0	0	0	0	0	0	0	8655	1063919	1871894	864061	595530	1655604	1375520	1366891	2461795	2254744	1886159	291798	0	92565	888436	801747	1007962	1070722	917766	1184359	369902	1308198	196991	1202444	958517	1145992
880.573	3.57	CCCCCCCC\C=C/CCCCCCCC(=O)OCC(COP([O-])(=O)OCC[N+](C)(C)C)OC(=O)CCCC(O)\C=C\C=C/C\C=C/C\C=C/C\C=C/CC	880.57233:3377818 881.57568:2567214 882.57904:1139545	78.95779:68020 79.43187:3592 97.06481:5685 111.08051:6449 113.08162:4075 119.08536:4653 121.06477:4825 121.10099:7360 127.0751:4217 133.10124:7534 135.11696:7318 147.11691:25360 152.99445:15357 155.07072:8038 163.14948:5257 168.04222:60602 173.13306:7050 175.14876:5071 179.10675:5561 189.16394:21418 193.1234:5645 201.16447:70751 224.06955:60519 227.18062:15712 229.15973:17532 233.15459:80121 245.…	OxPL	OxPC 38:6+1O; OxPC 18:1-20:5+1O;	977377	645258	1010675	0	0	0	0	0	0	0	0	0	0	0	10721	0	0	32091	971305	1323065	593714	516554	1127211	984578	1499159	1149542	3377818	1013243	481520	11056	269013	983203	1224074	1458176	1594567	956096	727412	914507	1075084	298772	1879136	945807	2213313
731.536	3.6	No record	731.53589:1834578 732.53924:1350602 733.5426:203752	78.95776:658491 96.9684:6958 122.98448:26327 124.75188:3645 126.11491:3554 168.04234:763710 447.30081:16801 448.01056:3795 586.42694:4933 657.49878:1656109 672.461:6359	SM	SM (d32:2)	1316265	843287	1050233	911947	1074415	954828	1939442	1708177	1840058	2151438	1425741	1138382	1901473	1163595	1280020	893650	1258229	913728	917740	1381367	798598	470748	835258	1089896	1946182	582255	1604583	1125848	1396582	1018399	167684	1834578	943921	853490	1089390	863834	2037170	1782160	1479623	1155364	2130041	1355758	1325426
337.312	3.62	No record	337.31152:793429 338.31487:227412 339.31823:0		FA	FA (22:1) (erucic acid)	8959	43951	35423	69358	46161	38099	44160	51633	49680	24785	36516	45425	22311	33284	60892	44974	40175	29252	43413	31120	53173	42119	41894	26918	41405	63818	89065	33259	38450	26680	10597	6716555	30741	32862	67547	45147	37398	43081	33145	46121	46011	39860	44859
673.531	3.62	No record	673.52814:3868890 674.53149:2533456 675.53485:379532	71.07294:42200 71.16173:4946 86.0965:662400 98.98427:32862 104.10705:98171 124.61232:4912 124.99989:326056 164.51602:5819 183.38676:6332 184.07341:8097772 184.76433:5218 218.89777:9023 245.3531:5347 262.25299:10270 472.44797:6281 604.22626:5284 655.5177:21818 673.52954:65353	SM	SM(d32:2)	4103718	2038594	2522313	2113036	1761362	2209190	4263059	3850136	4169248	5000004	3150999	3125070	3832377	2134323	2860380	2011719	3766153	2402936	3868890	4803034	2222766	1297188	2167248	3620658	4821234	2263772	3172650	2509918	3660770	1816316	1826702	4780661	2602267	2966174	3641224	2714698	8391259	4530930	5061985	2724248	5314637	4530508	5392158
778.504	3.62	CCCCCCCCCCCCCCCC(=O)OCC(COP(O)(=O)OCCN)OC(=O)CC\C=C\C\C=C\C\C=C\C\C=C\C\C=C\C\C=C/C(C)O	778.50378:1058880 779.50713:644173 780.51049:208723	78.95762:22318 111.07951:3679 133.10065:3756 140.01067:29881 147.1161:6227 189.16365:7551 196.03651:26624 201.16441:23975 220.47885:6085 227.17714:4213 231.49712:3557 233.15497:44383 245.15445:18025 255.23314:308804 281.2262:34579 299.2373:7659 325.21652:25880 343.18222:7109 343.228:173310 434.2677:4748 452.27798:54818 627.52063:3485 628.52911:25721 695.05646:3374 705.38464:3206 718.5744:4734 778…	OxPL	OxPE 38:6+1O; OxPE 16:0-22:6+1O ;	283162	8765	102534	0	0	0	0	0	0	0	0	0	0	1507614	0	0	0	0	852570	1001038	12037	23702	330779	448023	692075	344564	3195945	949522	0	0	0	299789	107357	470849	521750	347413	212204	141894	406601	11050	772170	411958	1058880
451.381	3.63	CCCCCCCCCC(=O)OC(CCCCCCC(O)=O)\C=C/CCCCCCCC	451.37952:8084112 452.38287:3241113 453.38623:0	83.54639:3697 89.18522:3929 91.11816:3771 123.5079:4435 152.9949:6420 162.55659:3601 169.12204:16853 171.13824:3959120 197.15411:16628 220.58557:7321 279.23309:1003019 281.25079:6447 297.24356:783164 311.29596:7708 391.51462:4453 451.15839:6134 451.37979:321448	FAHFA	FAHFA 28:1; FAHFA 10:0/18:1;	0	9989	9605	0	7282	20949	8398	10902	8245	8116	25784	49346	11098	0	14067	29467	8816	27061	26041	0	0	7839	0	65078	20732	0	294857	8687	0	6777	0	41556	7731	21287	42088	9653	11163	11621	21842	11090	23798	50373	10504
831.505	3.63	CCCCCCCCCCCCCCCC(=O)OCC(COP(O)(=O)OC1C(O)C(O)C(O)C(O)C1O)OC(=O)CCCCCCC\C=C/C\C=C/C\C=C/CC	831.50513:79443456 832.50848:50539408 833.51184:14343499	78.95777:6088614 81.04822:78775 84.12276:80288 96.9684:1432444 99.59566:82120 107.3964:79546 110.01115:71390 134.98427:177290 152.99493:5792329 155.53214:96380 194.38884:84308 220.46399:151315 223.00124:3269229 241.01196:13220536 255.23315:20343628 259.02228:1237018 277.21756:18398248 297.03787:1654718 315.05002:587120 391.22601:4398574 409.23764:186190 413.21161:621003 553.27972:3362707 571.2912…	PI	PI 34:3; PI 16:0-18:3;	160208	48954	36410	15386	8883	19900	58818	69385	23878	28811	22983	24957	27628	10334	0	14641	22840	210923	222958	95740	31118	8164	46522	67697	96711	24462	211026	185725	19516	122470	0	40371	9380	93152	115217	75129	85435	266975	47332	50398	115488	66441	71896
458.391	3.63	CCCCCCCC\C=C/CCCCCCCC(=O)OC(CO)COC(=O)CCCC	458.38416:6772015 459.38751:3136381 460.39087:591808	71.08561:7118 72.04445:3406 74.73335:3603 75.04428:4165 79.05421:5781 81.06994:64966 83.08561:70808 85.0649:255977 85.10126:7702 93.06986:26960 95.08567:73836 97.06477:4678 97.10132:59578 99.17426:3510 103.07544:54749 107.08533:17134 107.91234:3168 109.10132:57463 111.08006:4387 111.11688:24090 112.89773:3266 121.1013:58362 123.11696:18762 125.09621:5352 132.04742:28092 135.11668:41447 137.13248:…	DAG	DAG 23:1; DAG 5:0-18:1;	17610	11486	0	0	0	0	0	0	0	8555	16526	10448	0	0	0	0	0	0	0	24066	18400	41711	18083	19153	0	10618	0	39591	20069	0	37209	12241	22385	13134	12608	0	14180	15289	18376	26278	0	53065	27127
832.573	3.63	CCCCCCCCCCCCCCCC(=O)OCC(COP([O-])(=O)OCC[N+](C)(C)C)OC(=O)CCCCCCC\C=C/C=C/C(O)CCCCC	832.57275:20786810 833.5761:13413629 834.57946:3583058	78.95779:579166 85.06487:15923 99.08051:14796 119.64622:13263 122.98432:14964 123.11708:15048 124.99979:21711 125.09634:26845 141.12746:18159 146.88504:13057 152.99449:121096 168.04239:713525 171.10188:3030897 183.10179:18338 195.13828:59648 224.06918:497326 233.22665:23700 242.07977:31902 255.23302:8578045 259.20685:25163 263.81589:14316 275.20187:21338 277.21744:4838864 293.21365:34196 295.2279…	OxPL	OxPC 34:2+1O; OxPC 16:0-18:2+1O;	5358565	2529184	2281758	17097	69578	8629	9486	19279	27509	0	0	36930	0	8199	0	0	24841	115971	4892288	8539132	3335061	1407879	3907320	5439962	4342108	8166939	20786810	11623897	1247152	157253	819983	1543885	2025763	4984936	4226245	7620214	3105117	4085421	1488620	1059113	1788896	5419952	5650271
874.583	3.63	CCCCCCCC\C=C/CCCCCCCC(=O)OCC(COP([O-])(=O)OCC[N+](C)(C)C)OC(=O)CCCCCCC\C=C/C=C/C(CCCCC)OO	874.58289:1742095 875.58624:1161375 876.5896:479284	73.22066:3634 78.95773:128442 88.07281:3566 96.96851:7214 100.0358:3739 115.07551:5061 124.99989:19063 125.09567:16758 127.07515:5583 134.98483:6097 143.10695:32330 149.09607:5843 152.99495:39812 155.10706:4031 168.0423:89853 171.1015:15225 177.12685:3833 179.01074:3642 185.118:46665 195.13782:20467 197.11714:7596 204.9436:3573 206.05821:4368 218.40504:4901 218.42491:6977 222.05264:4848 223.13353…	OxPL	OxPC 36:3+2O; OxPC 18:1-18:2+2O;	150070	141198	82653	0	0	0	0	0	0	0	0	0	0	0	0	0	0	0	831552	790212	90197	39937	464774	799812	254579	729129	1742095	557885	37243	0	13825	105832	201449	265229	342604	602690	293680	90635	279912	40202	385738	512662	323648
311.296	3.64	No record	311.29559:15324104 312.29894:4551722 313.3023:599743_347.27283:3220689 348.27618:420580 349.27954:1193991	105.72945:8611 113.46222:9730 147.81493:10657 196.71498:10148 219.26831:12750 219.28883:10603 311.29568:3753293	FA	FA (20:0) (arachidic acid)	7920482	6288090	13500898	8010294	10281126	11038958	12485126	17266263	11143599	12318659	13469510	11467558	6091438	8956851	11264808	9374402	11457725	10916354	12789181	12059809	10355866	10505555	12788703	15299552	19192336	30268390	34462608	18642461	10280040	8473702	3558978	16707134	14584532	12071693	16908207	19546940	25616210	23961320	16099042	14101705	10982428	12746707	14652632
650.476	3.65	CCCCCCCCCCCCC(=O)OCC(COP([O-])(=O)OCC[N+](C)(C)C)OC(=O)CCCCCCCCCCCC	650.4762:1340750 651.47955:523604 652.48291:147686	70.79302:2768 71.07313:6085 77.85497:2823 86.09653:175407 88.28211:2907 89.05992:5921 98.98491:5157 104.10707:15114 122.3154:4092 125.00007:86913 155.91362:3269 184.07347:2031304 219.92319:4392 309.27689:4012 650.35571:3796 650.47638:115831	PC	PC 26:0; PC 13:0-13:0;	1364294	0	173838	186693	218644	46381	604347	329111	37270	382692	54337	365263	823173	95687	113302	218629	1423249	1362460	191207	190151	232001	0	58836	79063	883185	301879	271697	100649	58409	439060	15255	104790	12840	129537	308074	214409	65563	663528	191104	375974	195505	237888	240101
520.378	3.65	CCCCCCCC\C=C/CCCCCCCCCCCCOCC(O)COP(O)(=O)OCCN	520.37787:3127163 521.38122:1202305 522.38458:49209	78.95781:282649 80.80927:2874 122.00019:10270 138.58368:2782 140.01089:210888 147.8013:2906 152.99524:19482 166.02678:4957 196.03766:327610 213.3168:23390 303.83472:2873 323.33237:203478 412.82581:3051 459.32678:43770 520.37805:975847	LPE	LPE 22:1e;	249236	173622	207159	109984	151780	109430	118082	232373	147979	152496	132685	143579	104162	164938	115021	132423	164506	109184	416668	224210	249474	74152	274839	243811	271403	336939	735687	316826	90685	118079	9751	120779	180091	201822	241873	286798	186841	166794	133678	171005	389425	141949	266184
566.455	3.65	CCCCCCCCCCCCCCCCCCCCCCOCC(O)COP([O-])(=O)OCC[N+](C)(C)C	566.45496:1190362 567.45831:577148 568.46167:129132	71.07316:11056 71.08582:4294 74.54349:2911 75.04398:3407 80.94803:2953 86.09654:92445 103.15161:2608 104.10715:987381 105.00282:2830 121.57834:3005 125.00008:63872 184.07343:160950 184.09207:5227 197.74141:2800 203.44704:2758 207.20126:2735 366.23325:2818 392.3938:3082 566.45526:377886	LPC	LPC 22:0e;	421151	372527	598516	409489	315786	291261	343231	438960	355556	444072	366536	530901	337033	455206	289758	428276	453934	318520	762998	406955	463306	314906	366829	307619	263522	1011427	348913	240974	311816	306094	216276	253373	390605	483285	380548	534586	326509	272457	298474	291239	566823	220375	479275
781.489	3.66	CCCCCCCCCCCCCCC(=O)OCC(COP(O)(=O)OC1C(O)C(O)C(O)C(O)C1O)OC(=O)CCCCCCCCCCCCCC	781.48914:2367882 782.49249:1314651 783.49585:285705	78.95778:205462 96.96832:53660 100.90682:3761 126.70968:4083 134.9848:6459 152.98102:6836 152.995:197664 169.61917:3609 214.96086:9628 214.98471:14349 223.00125:108794 227.20317:26100 228.2588:3962 241.01202:495610 241.21739:1326985 242.01561:17349 255.23433:31306 259.02289:71609 264.31717:4324 297.03809:65935 315.04846:24816 377.20978:169277 395.21939:7690 539.26282:156171 557.27222:28468 781.48…	PI	PI 30:0; PI 15:0-15:0;	336838	0	46587	6954	32773	27854	243005	108852	62709	177429	10931	183198	83702	0	0	8906	226022	584021	35704	74474	84634	7691	0	87814	90719	0	403525	25103	12868	79823	0	14227	0	166336	167841	104707	0	116546	12204	62362	174205	86955	177389
857.52	3.67	CCCCCCCC\C=C/CCCCCCCC(=O)OCC(COP(O)(=O)OC1C(O)C(O)C(O)C(O)C1O)OC(=O)CCCCCCC\C=C/C\C=C/C\C=C/CC	857.52045:25382550 858.5238:13735827 859.52716:3972872	78.95779:2104916 88.34796:24245 96.96841:621290 97.07329:22395 134.98444:92767 152.99496:1869948 154.59221:19712 197.74606:23465 220.43835:38092 223.00122:1126273 241.01195:4676876 259.02246:414221 259.2081:24624 277.21765:5789444 279.23331:942552 281.24884:7204856 297.03833:600213 315.04959:262968 321.11218:21763 413.20999:338636 415.22644:108972 417.24158:1179258 435.2515:101588 575.26453:40887…	PI	PI 36:4; PI 18:1-18:3;	142324	149627	157881	208563	81177	47807	26112	44168	37981	34850	36172	137460	39220	17107	14469	173824	20423	214076	238083	63388	44382	0	94843	52184	124132	71502	147777	106663	31358	161784	0	33508	77689	85672	69747	29516	127239	125926	63529	64180	168724	29871	58514
592.47	3.68	CCCCCCCCCC\C=C/CCCCCCCCCCCCOCC(O)COP([O-])(=O)OCC[N+](C)(C)C	592.47021:1871861 593.47356:822797 594.47692:202426	71.07304:15358 71.08562:3359 75.04414:2879 83.0858:4746 86.09657:174784 97.10126:4382 98.98428:5486 104.10711:1607127 125.00004:110265 184.0735:278032 218.89731:3899 539.06995:3134 574.45386:3084 591.48486:3054 592.4704:661565	LPC	LPC 24:1e;	889174	837951	1143078	680970	491214	519092	763022	597795	584690	849765	820817	995142	739864	1106502	784704	983153	849889	822099	1871861	839192	1269335	799449	987914	758392	878818	1824974	483911	678219	605535	538290	523571	443639	942554	1075408	737589	1113960	1349942	893106	683581	830881	1352044	549703	924136
446.384	3.68	CCCCCCCCCCCC(=O)OC(CO)COC(=O)CCCCCCCCC	446.38385:13676517 447.3872:5365611 448.39056:835572	71.08569:174177 81.07001:122890 83.08551:43040 85.06443:5701 85.10126:151593 89.05968:26964 95.08559:225774 97.10117:24441 103.07531:18758 109.10134:91146 117.08976:6464 123.11714:10665 130.88811:4283 133.87413:5204 137.13306:32277 155.14296:159386 165.16327:8634 173.15355:42847 183.17444:112174 201.1848:33787 229.17993:857200 257.21121:966899 304.17224:5434 411.34686:576197 429.37109:24472 446.4…	DAG	DAG 22:0; DAG 10:0-12:0;	18634	10607	0	14847	7587	8641	0	0	8490	0	0	9443	17215	0	0	11479	17397	9758	29854	0	7910	0	31000	22691	23250	17603	0	16894	8587	8261	10411	8532	33875	12109	12973	9339	9963	0	11877	17682	11934	8948	7538
546.394	3.68	CCCCCCC\C=C/C\C=C/CCCCCCCCCCCCOCC(O)COP(O)(=O)OCCN	546.39374:3228936 547.39709:1360452 548.40045:332733	78.9578:376127 96.9683:4470 104.73262:2778 122.00011:18122 122.03997:2854 134.98416:3927 138.09003:3325 140.01091:264374 152.99489:32862 166.02609:10347 170.45753:2803 196.0376:458200 220.66824:4129 239.12541:3075 349.34799:213318 355.21667:3004 379.5372:2969 388.30981:2936 400.72546:2905 485.34036:58894 503.35379:3306 546.3938:1425109	LPE	LPE 24:2e;	141300	126248	172201	56328	69244	61106	86533	116137	102888	116125	140789	151411	96043	152992	135802	138016	124421	102658	429764	151701	232150	69118	250077	195679	298152	207033	470943	290836	68029	92640	0	99807	151071	226458	133913	257017	269119	224264	156116	189077	364117	115526	252408
858.59	3.68	CCCCCCCC\C=C/CCCCCCCC(=O)OCC(COP([O-])(=O)OCC[N+](C)(C)C)OC(=O)CCCCCCC\C=C/C=C/C(O)CCCCC	858.58771:1639105 859.59106:949901 860.59442:246771	78.95791:41758 143.04504:3710 149.0966:3480 152.99532:13945 167.1075:30854 168.04253:39760 168.11043:9277 171.10193:112321 195.1373:5217 220.31148:7792 221.15459:59191 224.06879:35151 241.01025:4894 254.36026:4207 255.23351:176963 256.23718:24150 257.23795:4324 277.21762:179229 281.24899:368634 295.22833:495546 303.2334:93772 319.22781:18242 320.23154:19609 321.24405:84014 345.24783:4954 417.2418…	OxPL	OxPC 36:3+1O; OxPC 18:1-18:2+1O;	2072990	894678	628385	0	0	0	0	0	0	0	0	0	0	0	0	0	0	56876	2312684	2954878	1194726	450868	1639105	1864322	2241168	1829811	7334740	3408033	470186	41284	310944	909214	841558	2149680	1599718	2628494	1072940	1072918	962308	493764	1338197	2274601	1917755
778.516	3.7	CCCCCCCCCCCC(O)C(COC1OC(CO)C(O)C(OS(O)(=O)=O)C1O)NC(=O)CCCCCCCCC\C=C/CCCCCCCC	778.51581:10033774 779.51916:6189882 780.52252:2113804	70.76091:4013 71.01249:24159 79.95603:40562 80.964:9161 89.02296:16111 95.95095:24358 96.95889:1078153 101.02338:23126 113.02255:4232 119.03379:5420 126.44008:3962 138.96979:6805 150.4045:3888 176.08168:3768 212.54256:54929 241.0023:69649 259.01596:4496 368.13742:3929 628.52979:6713 771.46906:4135 772.57367:8933 778.5163:7245525	Cer	SHexCer d34:1;	1076835	1032355	1839369	636299	1264361	1048394	1120788	2356477	1205139	1192980	1771551	1564190	982790	1507614	1225091	921182	1023054	913681	2141914	1892234	1470162	468450	1490280	1775389	2774359	1659224	2676034	2675090	1044760	1369748	421832	1037784	1543858	1198329	2141009	1332997	2010461	1887264	1010252	1715892	3434854	1151904	1809773
279.233	3.73	CCCCC\C=C\C=C\CCCCCCCCC(O)=O	279.23328:16080132 280.23663:3962169 281.23999:164076976	92.99806:7510 94.15382:7429 100.57295:8152 106.31429:7748 111.48454:9314 213.8396:26436 213.86446:40642 261.22357:30213 279.23318:7330372	FA	FA 18:2;	349663	443590	373754	184430	596485	643362	546542	399532	187373	391901	494776	508351	600290	357035	450636	305052	256793	639208	195518	644466	568888	296546	560647	646131	444579	590515	378739	703173	468955	275740	429689	348416	402585	342277	431647	723486	740909	631620	400507	500898	539669	443460	318623
446.385	3.75	CCCCCCCCCCCCCCCC(=O)OC(CO)COC(=O)CCCCC	446.38382:1668667 447.38717:678776 448.39053:145338	71.0857:65835 73.06983:2524 81.06986:12011 83.08553:14095 85.10104:13859 87.13689:2675 89.06016:3284 95.08559:20628 97.10108:9602 99.08056:71755 104.8573:2480 109.10114:13558 117.09082:19650 123.11693:4219 149.69183:2360 173.11743:236552 218.87244:2655 239.23689:9770 247.00452:2378 257.24606:5108 276.81583:2453 313.2738:200852 326.20969:2424 411.34717:168362 446.37271:3054 446.44415:14815	DAG	DAG 22:0; DAG 6:0-16:0;	18634	10607	0	14847	7587	8641	0	0	8490	0	0	9443	17215	0	0	11479	17397	9758	29854	0	7910	0	31000	22691	23250	17603	0	16894	8587	8261	10411	8532	33875	12109	12973	9339	9963	0	11877	17682	11934	8948	7538
719.536	3.75	CCCCCCCCCCCCCC(=O)NC(COP([O-])(=O)OCC[N+](C)(C)C)C(O)\C=C\CCCCCCCCCCCC	719.53601:799903 720.53936:496341 721.54272:68507	78.95774:265730 100.70155:2904 101.11662:3613 103.06155:3393 108.51472:2714 122.98414:6852 123.85486:2925 135.22685:3106 168.04234:302276 214.07408:2978 220.49898:5147 253.2177:6630 255.23299:6934 279.45804:3393 304.89792:3200 435.30283:4378 629.32825:11078 629.5246:11090 645.4986:703589 660.46576:4399 673.36554:3933 719.36749:4279 719.48981:4319	SM	SM d31:1; SM d17:1/14:0;	737937	288071	530859	352207	544628	370131	688783	688542	546400	615672	618930	532457	619996	505242	391337	472997	523471	215630	447248	545272	238627	94818	214144	365341	756062	129731	799903	323255	339141	271289	0	499819	368789	230936	241392	245989	601729	526798	475131	368214	1064990	403567	354641
881.521	3.76	CCCCCCCCCCCCCCCC(=O)OCC(COP(O)(=O)OC1C(O)C(O)C(O)C(O)C1O)OC(=O)CC\C=C/C\C=C/C\C=C/C\C=C/C\C=C/C\C=C/CC	881.52039:2425128 882.52374:1728820 883.5271:532504	78.95779:182691 96.96837:54393 113.33424:4133 152.99492:160370 177.1651:3729 216.74364:16175 223.00121:87289 228.40985:4274 229.19606:16763 241.01195:406055 255.23311:558491 259.02359:34911 283.24359:84346 297.03763:48915 315.04877:23661 327.23328:181866 391.22623:113804 409.23694:8824 410.63004:3961 463.22818:7193 553.27899:125919 571.28711:29100 625.27783:19371 633.31769:4290 725.94537:4571 881…	PI	PI 38:6; PI 16:0-22:6;	1229738	974778	1772893	984730	883373	760916	1926318	2425128	1361214	1645447	1170397	1818739	1613430	1015348	743991	941382	1025640	3541850	1654843	1437008	855853	690384	681692	1361452	2181191	1414894	3081042	1066237	1044774	1055884	291232	989920	1064634	1819062	2370142	1123824	681093	1943890	1425365	1623811	3188750	1064923	1698231
661.529	3.76	CCCCCCCCCCCCC(O)C(COP([O-])(=O)OCC[N+](C)(C)C)NC(=O)CCCCC\C=C/CCCCCCCC	661.52832:1511643 662.53167:806956 663.53503:175033	71.07305:14010 86.0965:236005 98.98445:5673 104.10692:30542 109.9809:3280 124.99998:113993 184.07347:2852846 203.26181:3290 213.53603:3936 214.20837:25735 250.25336:4189 304.16846:3248 455.98187:3382 473.7157:3416 643.51465:4290 661.52979:28285	SM	SM d31:1; SM d15:0/16:1;	1511643	527924	725758	610845	548377	631905	1098564	985591	866344	1066226	808336	908240	995964	730176	676767	715997	872993	395896	1100662	1086470	447243	188391	346626	580396	1032659	279856	635035	405887	568392	385144	242740	788317	605042	472685	424869	430686	949985	801626	731552	614060	1723740	683556	693443
858.588	3.78	CCCCCCCCCCCCCCCC(=O)OCC(COP([O-])(=O)OCC[N+](C)(C)C)OC(=O)CCC\C=C/C\C=C/C=C\C(O)CCCCCCCC	858.58807:1871312 859.59142:1068908 860.59478:331119	77.93335:3419 78.95773:45348 151.1127:13848 152.99512:8340 168.04224:43313 169.12277:126378 181.12263:7583 197.1181:47831 209.11852:7894 216.69415:3742 219.67076:3580 224.06892:36402 241.01274:6035 255.23315:523013 256.23782:5788 259.24313:7038 270.48953:4086 275.20175:6952 277.2186:14573 281.24896:28213 283.26428:20590 293.21262:14905 293.24878:7497 295.22812:22614 303.23337:94904 319.22668:1580…	OxPL	OxPC 36:3+1O; OxPC 16:0-20:3+1O;	1375721	398021	258980	0	0	10239	0	0	0	0	0	0	0	0	0	0	0	14445	1366163	3005723	961465	298868	1013142	1247767	1115372	1248742	5765680	2398566	384705	11122	228463	484380	553216	1451524	1239353	2636607	577541	657224	561355	285798	1089551	1871312	1414850
337.312	3.79	CCCCCCCCCC\C=C\CCCCCCCCCC(O)=O	337.31143:192876304 338.31478:57870420 339.31814:7169356	96.63018:100481 135.77733:88785 180.78331:93583 212.61337:939738 212.6386:369021 337.31149:136392352	FA	FA 22:1;	220359	131998	40048	2016213	3473025	56183	35356	32641	36125	186331	246963	195863	174107	158509	32656	149662	3091209	3585972	5171164	5417426	3338689	30200	5984074	6027893	5686204	11678271	138763	8702468	168319	158513	1718426	52493	3930836	5050438	33854	47807	60925	86383	37291	3699754	48987	5127854	39156
807.505	3.8	CCCCCCCCCCCCCCCC(=O)OCC(COP(O)(=O)OC1C(O)C(O)C(O)C(O)C1O)OC(=O)CCCCCCC\C=C/CCCCCC	807.50415:4540451 808.5075:2815823 809.51086:757627	78.95775:256130 96.96832:57299 115.92072:3705 134.98419:6697 152.9949:232515 162.68811:3964 171.00526:5112 172.90138:3827 223.00096:141004 227.20097:21194 240.97159:5813 241.01184:602132 253.21733:857988 255.23303:870256 256.23676:4376 259.02295:44063 281.24875:31386 297.03876:75179 315.05026:26255 389.2099:27412 391.22626:174273 404.20258:3891 409.2356:15270 426.44601:4464 536.99634:4152 551.261…	PI	PI 32:1; PI 16:0-16:1;	3357570	171371	476063	523432	371574	552223	1852678	2125544	1027208	1202178	496429	1496891	686479	328965	254544	338333	1121445	7870830	6341520	7144718	2402678	632813	1893604	5131545	3118262	1080192	12484235	6127174	1883994	1056329	395539	2937115	346359	7447081	5972877	6887286	730199	6264376	3704430	2495565	7198384	5493120	4540451
780.529	3.83	CCCCCCCCCCCCCCCCCCCC(=O)NC(COC1OC(CO)C(O)C(OS(O)(=O)=O)C1O)C(O)CCCCCCCCCCC	780.53168:1224080 781.53503:712472 782.53839:232620	89.02304:3329 96.95882:148119 220.57271:4538 237.14249:3588 241.00159:7585 270.72101:3532 780.53149:1566706	Cer	SHexCer d34:0;	195553	57748	150313	8554	46415	23523	43969	167341	31519	80970	95557	51507	9292	39408	85506	35746	31402	55743	0	391372	55965	9559	236679	259592	402520	226367	1335912	438049	22477	70940	0	195611	97251	158230	229208	239064	189114	63213	272075	33870	359278	223192	0
702.506	3.84	CCCCC\C=C/CCCCCCCC(=O)OCC(COP([O-])(=O)OCC[N+](C)(C)C)OC(=O)CCCCCCC\C=C/CCCCC	702.50708:770352 703.51043:421823 704.51379:155617	71.0731:5684 78.36319:3621 86.09653:109967 97.95623:3315 104.10703:5922 114.12884:2854 125.00004:53507 140.00945:2864 169.26057:3186 184.07344:1219264 212.67537:8518 212.69989:33583 276.34061:3456 289.67502:3519 339.21869:3887 551.11731:3545 702.50751:68306	PC	PC 30:2; PC 15:1-15:1;	516385	77613	133797	141646	214199	96486	301047	108015	96100	201246	50171	218418	597984	77861	48693	293216	563888	471550	77800	71789	115152	0	92113	64504	206611	147862	127187	70126	26393	486070	24284	109208	0	115919	107719	75180	112383	395440	153261	211372	154082	136932	182290
857.521	3.85	CCCCCCCCCCCCCCCC(=O)OCC(COP(O)(=O)OC1C(O)C(O)C(O)C(O)C1O)OC(=O)CCCCCC\C=C/C\C=C/C\C=C/C\C=C/CC	857.52002:20230204 858.52337:14085138 859.52673:4096724	76.80117:18049 78.95774:967399 83.04845:20107 90.62613:16298 96.96239:20300 96.96838:232022 106.02573:18283 111.77599:18809 113.99601:20333 116.55347:17612 134.98473:20857 152.99484:813683 212.54979:18058 214.17168:38600 214.19682:108226 223.00099:456685 241.01181:1992429 255.233:2923724 259.02246:181548 259.24332:184766 297.03824:248503 303.23303:2115736 315.0491:98833 391.22604:641033 409.23709…	PI	PI 36:4; PI 16:0-20:4;	7913362	4666396	7826944	6688240	4752276	6804146	7056917	10514903	10391489	9465524	4821656	9782804	7510636	5744998	3354223	4710356	8198272	12044809	10296401	8795565	9462926	4799598	14137159	10930006	17043428	10924449	14235626	12456701	7063958	5667896	1314434	13741841	6815246	7324990	10723828	6772975	9044878	4091950	19809834	10458930	20937404	8492973	8216390
778.538	3.85	CC\C=C/C\C=C/C\C=C/CCCCCCCC(=O)OCC(COP([O-])(=O)OCC[N+](C)(C)C)OC(=O)CCCCCCC\C=C/C\C=C/C\C=C/CC	778.53778:77085120 779.54113:48353488 780.54449:12846956_800.51941:5948619 801.52276:4163702 802.52612:1136170	71.07289:319153 86.09648:5294698 98.9842:300923 104.10703:589994 124.99986:2787606 184.07332:54376480 213.38101:522843 492.79379:63336 500.3118:80680 518.32092:84195 521.77734:81767 548.59979:64968 778.53693:2472900	PC	PC 36:6; PC 18:3-18:3;	147980	222595	22671	6440	7677	35674	13860	114676	15218	9092	26137	7483	60172	0	0	13149	0	12138	32952	7799	7099	0	26726	8319	26227	70552	0	0	0	201873	7169	12425	40264	16852	14297	0	164362	81722	10101	16912	48774	8832	9196
795.505	3.86	CCCCCCCCCCCCCCCC(=O)OC(COC(=O)CCCCCCCCCCCCCC)COP(O)(=O)OC1C(O)C(O)C(O)C(O)C1O	795.50446:4130755 796.50781:2323618 797.51117:689771	74.02361:4194 78.95773:482002 88.92722:4234 96.96834:102776 96.97457:4914 102.19033:3796 108.4276:3741 113.77338:3793 116.61767:3927 134.98412:7312 152.99484:323238 162.87958:3921 171.1378:3946 192.14714:4345 215.52083:21756 222.97647:9128 223.00092:206430 241.01176:976420 241.21722:1098755 242.01512:39517 255.23299:1211266 259.02277:136776 260.02515:8306 297.03833:97671 315.04861:36660 377.20905…	PI	PI 31:0; PI 15:0-16:0;	102900	0	0	8949	8586	0	67765	56663	28487	43958	0	36164	0	9660	0	0	33194	53053	7975	9079	10556	0	0	37867	33006	8257	144374	0	16916	0	0	0	0	20913	54020	20702	0	26613	12786	9832	112821	17728	0
764.525	3.87	CCCCCCCCCCCCCCCCOCC(COP(O)(=O)OCCN)OC(=O)CC\C=C\C\C=C\C\C=C\C\C=C\C\C=C\C\C=C/C(C)O	764.52448:1734491 765.52783:805372 766.53119:322837	78.95767:47984 104.84195:3013 121.10089:5850 140.01086:44281 169.08669:4607 175.14873:22543 193.12207:3880 196.03781:27025 201.16452:5225 219.13924:30263 233.15431:5889 235.17046:83973 239.23758:11590 245.15445:5115 257.22821:30871 263.16568:12367 281.22681:6404 283.24274:18350 287.20294:13762 301.21786:49576 319.22745:111535 327.23386:43827 332.03342:3594 343.228:37996 344.23245:6028 345.24335:2…	OxPL	OxPE 38:6e+1O; OxPE 16:0e/22:6+1O;	168239	91635	148721	0	0	0	0	0	0	0	0	0	0	0	0	0	0	0	230075	377182	168178	9107	216361	265555	357797	325232	1734491	646272	18805	0	0	153848	115782	241247	299158	307555	251003	222317	107318	20745	410355	257243	394838
883.537	3.89	CCCCCCCC\C=C/CCCCCCCC(=O)OCC(COP(O)(=O)OC1C(O)C(O)C(O)C(O)C1O)OC(=O)CCCCCC\C=C/C\C=C/C\C=C/C\C=C/CC	883.53558:4964371 884.53893:2583961 885.54229:915164	78.95772:395544 96.96841:107466 111.92606:4195 123.08025:7144 134.98451:5240 152.99484:360806 168.04189:6322 171.00513:6972 205.19499:18728 217.73907:7442 223.00096:205922 224.06902:7158 241.01175:900912 252.83881:4967 255.23279:110155 259.0224:78582 259.24298:72805 281.2486:1312570 282.2511:34670 283.26407:20573 284.26813:5959 297.03806:104812 301.21759:6479 303.23297:765802 315.04953:52929 319.…	PI	PI 38:5; PI 18:1-20:4;	3020410	2651375	2571092	1355683	1287715	1691821	2151613	2822916	2239509	2001221	1495029	2855566	1513568	2178088	1983540	1886518	2049586	4700280	4964371	2103933	2385017	1564982	4744422	2295066	5847014	1806253	4712254	2454677	1728496	2396254	480849	3768246	1945243	3253059	3019202	2015719	3194720	2861840	5375334	3304321	7627261	2921905	2367074
833.521	3.9	CCCCCCCCCCCCCCCC(=O)OCC(COP(O)(=O)OC1C(O)C(O)C(O)C(O)C1O)OC(=O)CCCCCCC\C=C/C\C=C/CCCCC	833.52051:5051130 834.52386:3041655 835.52722:879215	78.95783:311987 86.95734:4278 96.96839:81926 134.98424:8097 152.99507:323482 223.00131:189508 241.01202:730210 253.21751:16708 255.23318:1160872 259.02319:61225 279.23322:1127088 281.24701:16627 297.03796:90800 315.04791:42567 345.54044:3916 386.34497:4192 391.22592:203293 409.23746:16684 415.22662:35914 448.38208:4185 553.27899:182847 571.28815:53471 577.27979:47815 595.28906:5244 656.59845:4497…	PI	PI 34:2; PI 16:0-18:2;	6228438	4182308	6759462	4088763	4633551	4614361	7419204	6544394	5970759	5920916	3894261	9158527	4620271	3764941	2803283	4138808	3783102	9924077	8284048	8354609	5253594	3008057	5806208	6599206	8976210	6981618	14540998	11412207	5248648	7427678	1243581	4278202	3600790	5848326	11479135	7405054	6153336	8487319	4849404	7806848	8524851	4460398	4316445
909.552	3.93	CCCCCCCC\C=C/CCCCCCCC(=O)OCC(COP(O)(=O)OC1C(O)C(O)C(O)C(O)C1O)OC(=O)CCCCC\C=C/C\C=C/C\C=C/C\C=C/C\C=C/CC	909.55231:866074 910.55566:581719 911.55902:140889	78.95782:95917 91.30845:3626 96.91234:3873 96.96834:18679 141.62364:3668 152.99475:75558 183.36441:3716 220.57249:6879 223.00098:48057 241.01225:187048 259.02155:19370 281.24908:280877 281.28439:8880 285.25827:6718 295.55771:4205 297.03912:20435 315.04987:4503 329.24896:129472 417.24371:48942 465.24094:6901 579.29443:44874 597.30524:17854 627.29761:7138 645.30688:3815 909.55115:485542	PI	PI 40:6; PI 18:1-22:5;	157330	94301	53822	8434	9600	10030	72023	107723	31497	39924	40857	79731	35548	39912	31076	66997	49520	239486	400071	48001	35174	23421	175661	81664	230200	17748	302218	77014	14957	104223	8986	130354	26221	154219	109801	21912	132342	144238	178716	105244	407603	113111	86578
752.523	3.93	CCCCCCCCCCCCCC(=O)OCC(COP([O-])(=O)OCC[N+](C)(C)C)OC(=O)CCC\C=C/C\C=C/C\C=C/C\C=C/C\C=C/CC_CCCC\C=C/CCCCCCCC(=O)OCC(COP([O-])(=O)OCC[N+](C)(C)C)OC(=O)CCCCCC\C=C/C\C=C/C\C=C/C\C=C/CC	752.52325:1388709 753.5266:841340 754.52996:209818_774.50586:271802 775.50921:157224 776.51257:0	71.07307:18774 76.85903:3583 78.57945:3609 86.09653:285623 98.98427:6934 104.10718:25304 124.99994:154625 184.07347:2795464 219.04617:6508 219.06786:4199 224.49315:4163 226.13484:3583 227.20135:4237 247.40372:3441 264.90485:3556 381.94797:4068 468.30557:5645 524.30811:4145 567.38892:3711 630.40936:4564 752.37372:6403 752.52332:147964	PC	PC 34:5; PC 14:0-20:5;	1880044	285636	280244	431643	509680	934898	1476540	528959	682268	1312065	900357	591298	660203	412081	504664	404195	923178	586938	894647	275278	786673	79157	1084725	816104	946768	81351	1237996	322613	329628	537381	544316	1494540	115251	644546	659083	437253	1390678	830188	3893150	399907	2311438	1452590	1365193
325.311	3.93	CCCCCCCCCCCCCCCCCCCCC(O)=O	325.31122:116722240 326.31457:38070172 327.31793:4753601	70.25368:93328 325.31137:99088864	FA	FA 21:0;	247229	121323	274305	137489	245868	209051	266315	347693	174990	358244	224214	250669	117877	164703	208288	222796	169641	221356	261469	207775	176854	176545	217403	305228	465465	990017	511465	259692	167118	185250	60181	235081	284841	152455	289565	355171	397428	406395	314182	341256	241856	215244	192424
608.465	3.94	CCCCCCCCCCCCCCCCCCCCCCCC(=O)OCC(O)COP([O-])(=O)OCC[N+](C)(C)C	608.46509:2463268 609.46844:1184285 610.4718:217035	71.07315:15498 71.08546:4893 78.65472:2731 81.06958:3345 86.09651:220985 98.98421:5205 104.10709:1072980 124.99984:93038 163.01653:4148 184.07344:1398420 217.95232:12302 258.11115:23888 411.47385:3325 425.39917:27484 458.68027:3259 531.38141:6523 590.4541:125013 608.46521:609917	LPC	LPC 24:0(SN1);	508804	518912	538060	408261	273113	358583	451887	379604	414631	429056	296913	491492	402060	379757	362408	413173	457841	442503	1076646	460621	546154	301169	503940	402811	465495	590991	537663	486228	290434	354299	397627	447288	507356	411897	569468	452031	598025	745458	533393	370855	882944	383746	792407
767.533	3.94	CCCCCCCCCCCCCCCC(=O)OC(COC1OC(C(O)C(O)C1O)C(O)=O)COC(=O)CCCCCCC\C=C/C\C=C/CCCCC	767.53314:2250076 768.53649:1546054 769.53985:365833	71.01242:19659 75.00751:32946 75.48655:3078 83.01243:17184 85.02818:18540 87.00735:8135 95.01252:21232 99.00759:61533 107.32933:3826 111.00738:21143 113.02334:46673 131.03391:7093 156.4709:3203 157.01399:14638 179.52873:3543 201.77809:3320 205.0719:4485 220.6084:4665 231.05101:28086 249.06151:19153 255.23318:616958 266.94434:3246 269.24799:4825 278.69781:3488 279.23328:433884 351.06161:3197 487.2…	GlcADG	GlcADG 34:2; GlcADG 16:0-18:2;	83045	0	8174	41288	22174	0	0	95298	71653	79935	40999	0	0	0	0	0	35084	37963	176646	13406	0	0	112459	8009	217760	175099	58794	0	19046	0	0	0	0	0	8772	173945	167042	11050	0	88767	0	138496	141799
860.604	3.97	CCCCCCCC\C=C/CCCCCCCC(=O)OCC(COP([O-])(=O)OCC[N+](C)(C)C)OC(=O)CCCCCCCCC(O)C\C=C\CCCCC	860.60315:1896143 861.6065:1382192 862.60986:363606	78.95776:136373 96.9682:27523 113.09676:5394 152.99477:92181 168.04236:41593 179.14398:5580 180.46698:3654 183.13908:3805 195.13882:159273 220.51033:5776 223.00131:34891 224.06975:41438 236.13815:4717 241.01184:156668 242.01482:28353 255.23537:3710 259.02029:14019 277.21747:147798 279.16318:4248 279.2334:172845 280.23651:103344 281.24899:178582 282.25223:117371 283.26447:584660 295.22809:1077357 …	OxPL	OxPC 36:2+1O; OxPC 18:1-18:1+1O;	2170996	1205952	1319858	0	0	0	0	0	0	0	0	0	0	0	0	0	0	39756	2245021	2993999	1342593	751569	1534533	2425038	2218112	2686763	7516891	3291361	587499	10516	301397	710062	907904	1989405	1896143	2602249	1576064	1258141	706250	479253	930677	1948607	2126929
564.404	3.98	CCCCCCCCCCCCCCCCCCCCCCCC(=O)OCC(O)COP(O)(=O)OCCN	564.40442:4703434 565.40777:2217141 566.41113:426426	78.9578:99221 78.96277:5429 102.97408:3203 140.01082:77810 140.02245:4678 152.99509:18074 196.03773:259092 214.04843:57627 237.84967:3010 352.84302:3346 356.87778:3675 367.35855:2611352 564.40442:815471	LPE	LPE 24:0;	125534	28452	67624	12487	54950	43627	68223	114102	81972	89337	71091	84133	54718	43543	22346	41047	51984	37138	176654	114757	38088	0	43362	86539	125525	50089	388675	176434	30658	36014	0	117095	32680	55845	140827	73019	114219	285130	85280	99712	338397	71506	149049
843.532	3.99	CCCCCCCCCCCCCCCCCC(=O)OCC(COC1OC(CS(O)(=O)=O)C(O)C(O)C1O)OC(=O)CCCCCCC\C=C/C\C=C/C\C=C/CC	843.53162:2218226 844.53497:1162094 845.53833:449534	71.01248:27104 78.98465:31901 79.95591:32860 80.96394:283912 85.0283:15732 87.0079:11564 88.98254:3325 94.97971:71272 97.02836:13700 101.02328:8997 106.97947:6662 120.70918:3911 122.97485:18699 125.02319:24395 134.97443:24464 136.9902:8066 148.09291:3688 148.99049:37802 152.98575:58355 164.9856:137762 167.00096:5094 206.996:37397 225.00745:333154 225.58224:3971 277.21814:24947 283.2648:18204 294.…	SQDG	SQDG 36:3; SQDG 18:0-18:3;	24308	94958	106013	81629	57857	112709	81442	177325	117397	127293	83137	136674	78552	62985	107371	77650	102219	0	41648	63338	60923	30138	90573	0	51080	0	256844	186991	27389	79277	0	73089	111053	36650	67336	55195	136430	14087	74975	48195	175517	53317	60066
780.52	3.99	CCCCCCCC\C=C/CCCCCCCC(=O)OCC(COP(O)(=O)OCCN)OC(=O)CCCC(O)\C=C\C=C\C\C=C\C\C=C\CCCCC	780.52008:708309 781.52343:347590 782.52679:180905	75.60604:3545 78.95776:19006 94.60957:2989 125.09309:3319 140.01065:13401 152.99556:5884 153.0914:6495 155.07036:4780 179.10701:5862 182.02176:6969 196.03789:5506 220.49866:3368 238.04976:4041 255.20547:5201 255.23347:118048 257.22827:3452 259.24277:6125 281.24927:48255 283.26489:22864 301.21735:5431 303.23318:183809 317.21252:16249 319.22684:39700 344.46045:3097 478.29272:6315 494.29071:7404 530…	OxPL	OxPE 38:5+1O; OxPE 18:1-20:4+1O ;	392860	39997	59324	0	0	0	0	9149	0	0	0	8568	0	0	0	0	0	42751	551841	642950	77885	23799	464131	591070	708309	359526	1922984	744583	24534	0	0	592957	81057	475473	449009	363413	293809	83431	634164	132838	714287	465819	380125
856.573	3.99	CCCCCCCCCCCCCCCC(=O)OCC(COP([O-])(=O)OCC[N+](C)(C)C)OC(=O)CCCC(O)\C=C\C=C\C\C=C\C\C=C\CCCCC	856.57294:989468 857.57629:689057 858.57965:210237	70.57362:3220 78.95767:25032 115.03896:177963 136.05983:3883 140.08492:3548 152.99428:5290 165.16338:3766 168.04295:26549 203.18024:36882 219.36348:4997 224.06909:33180 251.24982:3380 255.23308:346905 255.54324:4104 257.22781:69785 257.82941:3340 279.23178:17843 301.18222:5885 301.21777:123820 319.22833:138112 359.29291:4523 480.30893:61026 782.53662:356108 796.54852:5929 856.56989:15495	OxPL	OxPC 36:4+1O; OxPC 16:0-20:4+1O;	950541	446378	400548	0	9319	0	0	0	0	0	0	0	0	0	0	0	0	51049	892702	1217838	787572	419802	1447443	1155190	989468	1418316	2646531	1481905	350786	17306	283560	1092736	885669	1086018	1101598	1357476	754263	471656	941312	228438	758469	1102687	1560395
709.506	4.01	No record	709.5061:528255 710.50945:265599 711.51281:225169	75.73795:3198 78.95777:155755 79.20438:2727 79.21201:2671 111.64536:3222 112.60039:3231 168.04227:195215 198.1067:3018 207.96359:3327 220.47876:4585 220.50229:3531 344.93124:3319 354.75607:2956 659.51459:427962	SM	SM (d32:1)	18441930	10320790	18615487	14204652	16304013	16369046	24030412	22854106	19446778	22153276	21195693	20065813	17350838	21248367	13743102	19406502	17730031	12865370	18962443	22274587	14210330	6003137	13468530	16881995	26848450	10275245	35325832	17420111	15539698	13342676	2886069	22729551	15712404	15258728	17747888	13762215	25038102	29355262	19235347	19696471	37106347	19868906	21852720
778.539	4.01	CCCCCC\C=C/CCCCCCCC(=O)OCC(COP([O-])(=O)OCC[N+](C)(C)C)OC(=O)CCC\C=C/C\C=C/C\C=C/C\C=C/C\C=C/CC	778.53864:3809907 779.54199:2329841 780.54535:638133_800.51965:1606836 801.523:1290964 802.52636:405002	71.07311:44439 79.68046:3969 86.09648:802774 88.18603:4269 90.07784:4245 98.98432:37550 104.10712:70010 115.20309:3882 124.9999:424275 131.57814:4209 181.05589:6547 183.3893:4210 184.07336:8010604 184.7623:5192 214.14027:4283 214.17471:25332 476.31198:5769 487.37363:4399 494.32507:22672 630.41846:9489 778.53821:450239	PC	PC 36:6; PC 16:1-20:5;	3689058	420621	329787	547884	345917	848225	1183474	1004358	778797	1288142	1217358	881766	740354	437155	429664	410825	948084	1359800	5366545	930511	1196690	182974	3186260	2564820	2280624	202824	5003526	1043503	827901	530746	2139951	4404263	321412	2756511	1559995	1341403	2661082	2932084	6556992	759285	11489549	3895054	5346358
859.536	4.01	CCCCCCCC\C=C/CCCCCCCC(=O)OCC(COP(O)(=O)OC1C(O)C(O)C(O)C(O)C1O)OC(=O)CCCCCCC\C=C/C\C=C/CCCCC	859.53601:6499576 860.53936:4061464 861.54272:1133592	71.03206:5299 78.9578:654958 86.90102:6070 96.96186:8712 96.96846:177496 96.97558:5712 112.17721:5470 134.98456:21912 152.99507:610372 171.00645:9265 173.17838:6579 218.45457:12968 223.00131:329375 241.01201:1378238 255.23329:642774 259.02286:118926 279.23328:1507650 281.24887:1569920 283.26572:7265 297.03851:166695 305.24899:610119 308.36792:6001 315.04861:86358 391.22653:130911 409.23685:8204 4…	PI	PI 36:3; PI 18:1-18:2;	3652305	1747428	2798129	1917115	2008814	1716065	3133241	3941472	2657336	3407341	2070416	4046881	1817964	1909607	1221357	1422649	2108806	3361482	5033493	4401642	2969444	836552	2405223	2107845	5448952	1673321	6239146	4556596	2885143	2622250	319194	2315397	1391692	2381654	3723545	2295472	3165789	2403014	3468063	5723278	7502716	3187945	1716280
675.547	4.02	No record	675.54388:13261910 676.54723:6929272 677.55059:1597331	71.07292:50382 72.02831:7418 86.09649:738125 98.98444:37962 100.81153:7144 104.1071:107344 106.25179:8100 124.99995:391801 154.38635:7556 181.0565:8887 184.07336:9410823 218.46118:10193 218.48288:17972 236.23763:8861 358.04276:7070 416.23062:7631 657.5365:18320 675.42499:15850 675.54224:96895	SM	SM(d32:1)	48428702	21578493	36118936	33503238	24187994	31786841	56246576	42157044	39627122	47554271	40821521	47078758	34529609	40415013	23447080	36699137	37636184	23679453	67846761	62459310	29612722	10654554	27228747	42411836	61788969	25755497	861930	32198868	30184995	20967192	17590064	41702025	34653144	34474931	36748735	31865730	74857080	77921188	50667125	39410140	128623559	45803166	71329111
745.504	4.02	CCCCCCCCCCCCCCCC(=O)OCC(COP(O)(=O)OCC(O)CO)OC(=O)CCCCCCC\C=C/C\C=C/CCCCC	745.50446:10995268 746.50781:6547666 747.51117:1616599	78.95782:197192 82.72029:10457 96.96886:11739 152.21707:11128 152.98102:22244 152.995:562369 171.00578:154781 186.09006:11575 209.02155:17932 217.8596:42647 220.73721:9739 227.03255:64947 255.23315:2852868 259.67462:10144 279.23318:4784910 282.25327:11537 390.39655:9866 391.22385:76569 415.22711:23041 453.80182:12380 465.26324:73489 483.27341:124031 489.26111:23848 507.27396:21017 745.50482:23426…	PG	PG 34:2; PG 16:0-18:2;	40699	0	32100	24129	44862	158684	33166	74422	125393	56410	44141	153737	67620	59662	0	62065	19401	175237	118095	126449	21585	19755	144166	104917	302998	53387	295738	201876	10319	38058	0	164235	35583	37496	126890	70481	148117	25745	159776	196790	257613	101803	67223
453.395	4.04	CCCCCCCCCC(CCCCCCCC(O)=O)OC(=O)CCCCCCCCC_No record	453.39539:16395791 454.39874:6273128 455.4021:1160248_489.37207:361227 490.37542:75688 491.37878:2885685	72.45229:3731 107.82121:3602 115.07543:4063 130.51477:3365 131.53354:3909 131.80328:3230 153.12781:7116 168.4348:4076 170.52519:4252 171.13829:4133962 171.75502:4444 174.78905:3282 189.15012:3692 199.1698:73740 227.2012:78937 253.21779:8225 255.12152:4167 271.23093:13631 281.24881:1181005 299.25934:743676 354.11728:3391 453.39542:836095	FAHFA	FAHFA 28:0; FAHFA 10:0/18:0;	0	8517	16410	0	16132	9925	20602	16699	10059	58412	20685	13123	10449	0	10059	0	0	17162	8750	11158	12718	0	12942	8851	20935	0	178845	0	14324	0	0	23493	12424	41799	16677	17994	0	0	25256	0	11704	21238	16493
780.53	4.05	CCCCCCCCCCCCCCCC(=O)NC(COC1OC(CO)C(O)C(OS(O)(=O)=O)C1O)C(O)\C=C\CCCCCCCCCCCCC	780.52985:980867 781.5332:524801 782.53656:170068	81.06991:4249 82.0652:4972 83.08537:3116 84.43321:3537 85.29178:3262 95.0857:5556 109.1013:6228 120.2698:3478 131.77748:3186 135.11563:3459 141.34395:3345 168.35161:3107 180.4146:3569 218.98947:4805 252.26901:66347 256.26367:19924 264.26889:711544 282.27942:59303 328.76797:3077 413.86111:3579 490.49969:6273 502.49918:57237 504.51431:6677 520.50873:106185 643.18268:4111 682.56274:158199	Cer	SHexCer d34:1; SHexCer d18:1/16:0;	0	20196	49321	7606	19478	0	31523	63926	70390	45515	0	40880	29593	23195	32980	19337	34632	0	0	20040	31720	0	0	15000	62244	7489	0	28470	0	35263	303859	0	13872	294413	18183	13454	354827	33591	0	55456	0	0	0
860.604	4.05	CCCCCCCCCCCCCCCCCC(=O)OCC(COP([O-])(=O)OCC[N+](C)(C)C)OC(=O)CCCCCCC\C=C/C=C/C(O)CCCCC	860.60394:1549008 861.60729:1004071 862.61065:268702	78.95779:43077 97.98357:3483 144.54279:3779 152.99501:19403 168.04224:43019 171.10211:163212 179.72829:4218 219.55023:5315 219.57045:4455 224.06917:33182 241.01201:23912 255.23338:14282 256.23599:4271 277.21756:277344 279.23422:5759 281.24854:6761 283.26453:482907 295.22821:645438 305.25131:13955 306.25293:4475 307.74908:4455 482.81711:4442 502.2962:4584 508.3428:43712 715.49402:8366 786.56714:58…	OxPL	OxPC 36:2+1O; OxPC 18:0-18:2+1O;	1920944	1092395	1170184	0	0	0	10590	0	0	0	0	0	0	13326	12287	0	0	38229	1980843	2663254	1068001	624934	1319335	2043562	1782218	2270065	6937486	2928299	505248	44362	284300	601470	782888	1828552	1550020	2263728	1425625	1074065	640021	431726	801038	1689951	1782131
871.536	4.06	CCCCCCCCCCCCCCCCC(=O)OCC(COP(O)(=O)OC1C(O)C(O)C(O)C(O)C1O)OC(=O)CCCCCC\C=C/C\C=C/C\C=C/C\C=C/CC	871.53546:851368 872.53881:502133 873.54217:167268	72.75153:3765 78.95773:68951 96.96835:20450 110.04226:3632 126.23425:3400 152.99481:53455 217.31371:7267 218.19138:3523 223.00017:27564 235.85263:3961 241.01199:139184 259.02222:8514 259.2446:14221 269.24878:229306 297.0386:16391 303.19577:7354 303.23312:151094 303.27255:5465 315.0495:7040 352.3569:3895 388.85669:4010 405.24084:42367 439.22385:4087 546.33563:3967 567.29468:43154 585.30713:14818 6…	PI	PI 37:4; PI 17:0-20:4;	967579	557128	724930	564305	440065	721790	679937	875318	1528768	1057729	694883	815722	634326	642708	468325	501421	798947	661067	654331	527632	578499	403794	807640	711477	1586515	551016	790509	434216	523945	408488	26718	984893	790763	299612	552783	266828	1074129	284395	1171555	696206	1842099	405942	434756
754.538	4.06	CCCCCC\C=C/CCCCCCCC(=O)OCC(COP([O-])(=O)OCC[N+](C)(C)C)OC(=O)CCCCCCC\C=C/C\C=C/C\C=C/CC_CCCCC\C=C/C\C=C/CCCCCCCC(=O)OCC(COP([O-])(=O)OCC[N+](C)(C)C)OC(=O)C\C=C/C\C=C/C\C=C/C\C=C/C\C=C/CC	754.53815:5989434 755.5415:3295713 756.54486:1025803_776.52032:752872 777.52367:450053 778.52703:515049	71.07307:53045 80.38766:3951 86.09647:803002 98.98432:37453 102.12789:18523 104.107:83171 107.71811:3959 113.92207:5150 114.11511:4669 119.0853:9427 124.9999:405417 143.01062:5465 181.04663:4139 181.06468:4334 183.39561:6264 184.07333:8533583 184.75612:7888 184.77351:5161 187.15686:6409 219.11092:8225 476.31476:5904 494.32339:8362 571.46979:5090 630.40808:7690 729.56488:4310 754.53845:484951	PC	PC 34:4; PC 16:1-18:3;	1628635	487774	336805	196184	376210	703120	432355	561832	786216	589290	728363	846003	325787	301248	315771	377885	381025	1177546	2509125	520045	497093	178775	1238505	971355	791251	260682	1336247	1173988	306930	762894	628263	1018027	372773	1112915	770383	385077	1815651	3123927	1264394	744649	2044125	1215855	1516172
771.52	4.08	CCCCCCCC\C=C/CCCCCCCC(=O)OCC(COP(O)(=O)OCC(O)CO)OC(=O)CCCCCCC\C=C/C\C=C/CCCCC	771.51978:3023056 772.52313:1966952 773.52649:498926	78.95793:57386 100.69534:3265 119.25554:4387 130.7298:3516 152.9951:146341 161.895:3759 163.11237:3200 166.83035:4625 171.00572:47162 196.64445:3927 218.00784:7009 227.03233:13997 279.23328:1098168 281.2489:1082996 415.22711:13915 417.24304:20812 489.26437:20072 491.27893:17298 507.27234:14986 509.28973:20416 771.52069:603962	PG	PG 36:3; PG 18:1-18:2;	0	0	0	0	0	0	0	0	17996	12504	0	22994	0	0	0	7626	0	28726	32305	10978	0	0	11947	0	105114	13864	47584	48494	0	0	0	42122	0	0	10633	0	20254	0	30358	48787	96159	0	0
885.552	4.08	CCCCCCCC\C=C/CCCCCCCC(=O)OCC(COP(O)(=O)OC1C(O)C(O)C(O)C(O)C1O)OC(=O)CCCCCCCCC\C=C/C\C=C/C\C=C/CC	885.55127:1386738 886.55462:873452 887.55798:246717	73.30666:3595 75.66212:3677 78.95247:5193 78.9577:155498 96.96844:31632 102.95587:4281 128.39825:3207 152.99486:123575 220.4702:5868 223.00058:73811 234.43498:4254 241.01186:329248 259.02231:24904 279.23325:5115 281.24866:468507 297.03854:40751 305.24866:379950 307.26471:4435 315.05069:9007 417.24158:88849 435.2551:5900 441.24728:5453 518.78925:4569 579.29541:83380 597.30865:17038 603.29742:17989…	PI	PI 38:4; PI 18:1-20:3;	469209	410571	469053	214557	249023	192133	314382	385321	344906	382041	248639	465352	128366	340130	232504	227082	283185	544029	1578046	384434	262937	117977	508513	216366	884203	105599	982864	533959	266158	329674	25799	296488	208350	246679	360146	181288	466596	233509	500593	763119	1546067	386555	199886
793.515	4.1	CCCCCCCCCCCCCCCC(=O)OCC(COC1OC(CS(O)(=O)=O)C(O)C(O)C1O)OC(=O)CCCCCCCCCCCCCCC	793.51324:897624 794.51659:585922 795.51995:237450	70.8088:3304 71.01246:7061 78.98464:12777 79.95612:7118 80.96399:101275 85.02837:4706 94.97958:27862 97.02809:3844 97.45263:2815 99.82471:3621 122.97464:4363 125.02299:7655 134.9745:13995 136.99023:5412 148.99031:16139 152.98474:24867 164.98615:42981 206.99657:16914 224.98192:4945 225.00754:147844 255.23326:15657 343.63385:3865 501.36304:3875 537.27509:68445 708.79675:3467 793.5166:1001439	SQDG	SQDG 32:0; SQDG 16:0-16:0;	0	20993	9829	38069	0	37360	0	23068	28021	32711	29845	50829	46603	27499	11097	77369	79344	30558	12783	37815	16634	0	67691	15456	55996	10024	54962	44933	22936	42109	0	57620	12698	31616	23210	36075	31143	15267	103047	40717	33526	23020	20044
701.559	4.11	No record	701.55957:32955678 702.56292:19878378 703.56628:4913929	71.07319:196863 75.40833:26138 86.09651:3554912 98.98422:193253 101.57677:24303 104.10709:460978 110.55798:23664 124.99995:1843547 136.66028:24324 184.07343:42611444 187.15846:34351 218.01582:95832 262.25363:95559 296.86331:29627 683.54889:119802 701.5611:461062	SM	SM(d34:2)	51442012	56279464	63643123	44689001	34028250	49874523	73016290	67510089	98036344	94883934	67254491	72498457	57775083	67591124	46943717	46533235	67587251	40232359	79381102	110826048	48690179	31678282	45937456	78059788	70410636	93094202	59232789	67428245	70347448	44975415	47877937	63124689	54135837	55794470	73447782	51469661	121277524	111380270	74971106	59054441	124066824	50043778	117761760
736.516	4.11	CCCCCCCCCCCCCC(=O)OCC(COP([O-])(=O)OCC[N+](C)(C)C)OC(=O)CCCCCCCCCCCCC	736.51624:1235372 737.51959:712711 738.52295:176400	78.95784:106169 168.04234:110316 169.04527:12646 174.15773:3521 199.16998:193080 210.06973:3413 220.55196:3403 224.06909:18636 227.20168:628627 255.23343:224373 255.26448:4371 306.19458:3640 424.24979:5468 434.26398:4652 452.2796:19400 662.47833:291338 682.78363:3812 686.53351:264923	PC	PC 28:0; PC 14:0-14:0;	1563274	341026	455181	469845	538569	417396	1101384	798666	553886	1006390	403391	748386	1078624	488406	485521	548977	2076048	1235372	463890	542597	560229	266381	369350	531294	1028590	470048	1004407	574981	518118	750993	135779	674399	394253	559816	648344	515170	500468	1182422	734714	764785	807506	760720	681803
804.554	4.11	CCCCC\C=C/C\C=C/CCCCCCCC(=O)OCC(COP([O-])(=O)OCC[N+](C)(C)C)OC(=O)CCC\C=C/C\C=C/C\C=C/C\C=C/C\C=C/CC	804.5542:5759126 805.55755:3640868 806.56091:1057532_826.53571:1266904 827.53906:810092 828.54242:242328	70.06546:4704 71.07306:54656 86.0965:756237 98.98444:37755 104.10715:75997 124.99992:380881 146.9817:9103 154.72423:4294 181.0602:5357 184.07339:7200590 184.75449:4193 185.07584:24066 186.07745:4745 187.16309:6008 219.0213:8749 249.8802:4436 413.26624:27940 414.26801:33993 486.95776:4213 502.3277:5034 520.34436:5158 524.31921:5848 529.17871:4681 621.46222:6771 630.41064:7749 745.44482:6931 786.58…	PC	PC 38:7; PC 18:2-20:5;	7007870	5264823	4639794	3507581	3199637	6208654	9241854	5193301	7019577	8391736	6448457	6341880	9006632	3453119	2782572	3157280	6372941	2956700	7373863	2138767	3779265	617854	5202322	4448967	6833692	2304658	6895940	2661333	3300470	3314642	4356211	3941227	2250272	2720132	3989292	1839495	11328410	4557460	6692403	3506292	14313202	3672631	5564512
678.507	4.12	No record_CCCCCCCCCCCCCC(=O)OCC(COP([O-])(=O)OCC[N+](C)(C)C)OC(=O)CCCCCCCCCCCCC	678.50726:2454326 679.51061:1215604 680.51397:83685_700.4892:2958961 701.49255:0 702.49591:0	71.07323:8069 75.42699:3900 76.25221:3256 86.09653:287155 98.98465:7598 104.10689:29034 125.00008:148622 141.87558:3513 184.07347:3551847 282.90866:3291 327.56833:3295 495.43671:3444 557.3999:3517 564.0271:3304 600.43842:3343 649.79968:3493 669.11279:4053 678.50677:177185	PC	PC(28:0)	10870948	561836	1730695	1659231	1579277	1515228	7429595	3208980	2104481	6563259	1360601	4823675	5910456	1651463	944789	1842657	15264765	6566987	3422554	2323871	2933168	370168	1442129	2393409	6646807	1659249	3480369	2267185	1355655	3276675	832818	2978383	487452	3230506	3484541	2564087	2058379	8944860	5336914	3459124	7113845	3972184	5977701
836.546	4.12	CCCCCCCCCCCCCC(=O)OCC(COP([O-])(=O)OCC[N+](C)(C)C)OC(=O)CC\C=C/C\C=C/C\C=C/C\C=C/C\C=C/C\C=C/CC	836.54681:897962 837.55016:553708 838.55352:175119	78.95777:23124 95.21915:3283 168.04205:27826 177.16275:4219 217.82515:7758 224.06876:18896 227.2016:254564 229.19652:7688 255.2346:5716 283.24307:85710 327.2334:260388 434.26761:8001 452.27893:42529 762.51044:221892 836.52185:4237	PC	PC 36:6; PC 14:0-22:6;	349630	206665	431876	339518	643521	579754	733857	570575	601480	975120	795914	522178	650593	520113	453110	476604	531638	897962	355929	187029	270446	179388	399649	295265	679889	143545	861671	236207	363542	452468	64627	842676	276449	358503	397553	182689	427679	393664	1341404	458901	1187855	410921	533310
778.538	4.13	No record_CCCCCCCCCCCCCC(=O)OCC(COP([O-])(=O)OCC[N+](C)(C)C)OC(=O)CC\C=C/C\C=C/C\C=C/C\C=C/C\C=C/C\C=C/CC	778.53809:4780904 779.54144:2929460 780.5448:761706_800.52008:1118724 801.52343:845926 802.52679:248773	71.07315:41158 86.09647:602722 90.93153:4319 98.9842:24159 104.10703:54607 119.19198:3895 124.99988:267800 146.98193:5462 181.05312:5476 184.07335:5787378 222.10538:4379 223.06621:3935 285.01135:6582 297.73859:4069 299.06171:5272 301.05997:3905 355.06989:8804 357.07053:3751 361.90781:3734 468.30743:5938 540.48297:5261 550.33112:3933 565.23492:4258 630.41034:4222 723.55267:4536 757.35187:4038 778.…	PC	PC(36:6)	2812780	1657654	2606896	2512027	2706343	3397483	5456809	3225037	4639382	7788098	5126763	4482106	4798384	3268656	2767014	2970119	4286937	5907627	3352121	1440058	1810980	1097351	2487328	2520681	5279588	1124534	3341217	1463627	2107002	2271194	2145003	5351665	1730415	2776906	3245020	1224912	4340828	3710786	11696109	2994185	12497886	3001951	6032222
846.567	4.13	CCC\C=C/C\C=C/CCCCCCCCOCC(COP([O-])(=O)OCC[N+](C)(C)C)OC(=O)CC\C=C/C\C=C/C\C=C/C\C=C/C\C=C/C\C=C/CC	846.56647:1148517 847.56982:833110 848.57318:256428	78.95773:69350 96.968:6837 97.94167:3905 105.0706:3361 105.1712:3240 106.57605:3191 110.477:3398 113.76309:3703 145.03065:4537 152.995:44194 160.63441:4015 162.60268:3957 206.05948:6186 220.32141:3570 224.06943:45768 229.19568:18944 240.40247:3778 249.18706:5542 255.23309:484081 280.09503:22758 283.24283:159678 303.23373:3787 327.23297:421506 349.41602:4374 391.22693:8151 518.32703:12983 536.3363…	PC	PC 38:8e; PC 16:2e/22:6;	73887	56638	337262	0	0	20794	0	0	12998	15077	10656	0	0	0	9195	0	13827	94728	1181287	395239	32740	171929	558368	381127	764064	319701	5214214	855975	70058	0	19437	1790109	355516	695761	1004098	305011	429143	106289	1927634	89184	1126480	619374	1148517
859.536	4.14	CCCCCCCCCCCCCCCC(=O)OCC(COP(O)(=O)OC1C(O)C(O)C(O)C(O)C1O)OC(=O)CCCCCCCCC\C=C/C\C=C/C\C=C/CC	859.53558:1010128 860.53893:628587 861.54229:193091	78.95769:109351 79.14932:3359 89.02296:3596 96.96841:19569 101.02306:4316 110.63419:3214 144.3674:3491 144.38232:3550 145.91374:3786 149.78313:3743 152.99478:76142 161.12639:3795 168.04247:25200 220.51077:7273 223.00055:39386 241.01196:186785 255.23282:222969 259.02249:13351 277.21783:31897 279.23059:4216 283.26584:45206 297.03781:22389 305.24881:218060 315.04706:8357 391.2258:50377 419.25778:455…	PI	PI 36:3; PI 16:0-20:3;	868311	235880	314750	323694	202956	298483	546173	768207	428079	389152	196847	318304	196544	273469	144505	204587	509252	1719917	1483719	519284	835101	186834	673173	906197	2045700	352722	1933435	603864	490107	454945	149671	1010128	210233	808098	1236111	747267	559382	440582	1956276	695179	2576444	1383350	890123
838.562	4.15	No record	838.56244:647668 839.56579:408571 840.56915:52883	78.95767:15799 91.93061:3529 120.05513:3218 168.04205:20577 188.14032:3541 192.05455:3885 213.09711:14502 213.12306:26432 222.35899:3275 224.06912:13903 237.03705:4549 256.91864:3980 277.21741:249303 279.23297:517756 308.98364:3905 461.90503:3992 502.29584:21361 691.87585:4144 764.52423:172250	PC	PC (36:5) A	1258154	1500726	1149217	647668	993523	821511	845380	1158501	716368	733071	701904	854046	925574	509887	496691	789046	709553	483144	708712	293975	436113	127731	565827	349646	1008867	667279	1037359	825131	408481	1994264	121443	426891	738396	441574	483837	234524	1318872	1015035	421895	1075928	711550	394846	251328
790.57	4.15	CCCCCCCCCCCCCCC(O)C(=O)NC(COC1OC(CO)C(O)C(O)C1O)C(O)C(O)CCC\C=C\CCCCCCCCC_No record	730.5495:2217797 731.55285:1390786 732.55621:340151_766.52625:1595240 767.5296:1011993 768.53296:881316	71.01256:237028 72.04421:4569 72.99141:3246 73.02831:3989 83.01261:7188 85.02823:27172 87.00744:5912 89.02322:242802 95.0124:17201 100.03892:4433 101.02325:210416 109.31078:3943 113.02341:120650 119.03387:125111 131.03383:14481 143.03409:31521 149.0439:7411 161.04459:24714 179.05505:51648 225.22229:127113 230.49709:3550 253.21805:24967 255.23293:12708 270.245:3322 271.22864:71721 283.26465:4438 2…	Cer	HexCer-AP t34:1; HexCer-AP t18:1/16:0;	50661	62137	40147	0	0	0	0	0	0	8614	0	0	0	0	0	10924	0	0	68037	136332	53448	0	84973	81565	124009	127621	1006960	274329	0	0	0	19692	80299	29935	136929	94274	87016	94906	46077	0	245700	58584	113768
809.52	4.16	CCCCCCCCCCCCCCCC(=O)OCC(COP(O)(=O)OC1C(O)C(O)C(O)C(O)C1O)OC(=O)CCCCCCCCCCCCCCC	809.52032:3849912 810.52367:2089105 811.52703:561425	77.95693:3584 78.95778:229209 96.96835:60819 102.59444:3767 104.67413:3879 134.98409:6610 152.99498:222050 186.58426:4049 223.00095:121275 227.20222:17983 236.8949:3712 241.01198:527762 255.23312:1654833 259.02301:41654 283.26459:16677 297.03802:71897 315.04886:33184 315.08496:3696 391.22607:206300 409.23755:5690 438.60794:4182 553.27869:180760 571.29156:34744 707.5033:3539 798.57831:4511 809.520…	PI	PI 32:0; PI 16:0-16:0;	1339599	143814	488458	258405	216496	292173	854471	709092	555908	760211	287737	1008000	327333	298027	159862	225456	851599	4156285	476249	1030874	705810	194866	225476	553556	622156	344754	3287544	486598	365949	594725	60913	241388	253105	2061491	1186712	925013	248773	849562	356712	793507	1396351	834688	1333509
771.52	4.16	CCCCCCCCCCCCCCCCCC(=O)OCC(COP(O)(=O)OCC(O)CO)OC(=O)CCCCCCC\C=C/C\C=C/C\C=C/CC	771.52014:846582 772.52349:463833 773.52685:196978	71.72847:3053 78.95774:18672 90.82144:3776 94.68372:3002 118.51962:3435 152.99487:57586 171.00562:19635 179.64014:3296 220.58803:4159 277.21753:462803 279.23291:29647 281.24832:27097 283.26459:213824 351.72867:3982 419.25674:6041 493.29526:4131 511.30399:15594 738.61945:3286 771.52045:235488	PG	PG 36:3; PG 18:0-18:3;	0	0	0	0	0	0	0	0	17996	12504	0	22994	0	0	0	7626	0	28726	32305	0	9915	0	11947	0	27972	13864	28204	9275	0	0	0	18151	0	0	10633	0	20254	0	29280	48787	24948	0	0
819.531	4.16	CCCCCCCCCCCCCCCC(=O)OCC(COC1OC(CS(O)(=O)=O)C(O)C(O)C1O)OC(=O)CCCCCCC\C=C/CCCCCCCC	819.53186:4462012 820.53521:2687684 821.53857:717218	71.01261:30639 71.70692:3990 73.02824:5951 78.98488:34329 79.95613:42358 80.96396:341341 81.03356:4957 84.92163:3846 85.02827:16349 87.00754:16203 94.97966:104609 96.95907:4722 97.02821:17132 101.02325:24729 102.31284:4298 106.97952:17589 122.97428:28113 125.02341:37206 127.03944:6638 134.97491:38883 136.99084:17240 148.99049:62988 152.9855:80966 162.55472:3587 164.98558:157106 167.00087:4344 206…	SQDG	SQDG 34:1; SQDG 16:0-18:1;	39724	10013	13266	31309	40169	20236	24754	31498	43694	9517	14840	53071	18229	20066	32511	40682	81591	34985	34805	20298	30980	15024	14809	23616	48841	15272	45996	35372	32886	38352	0	33429	10271	40423	24725	18346	19527	24389	16911	31164	37501	21151	41675
780.554	4.17	No record	780.55377:3632717 781.55712:2284904 782.56048:616263	71.07306:43806 86.09648:654812 87.52697:4319 98.98403:35724 104.10705:61035 124.99991:358580 130.42482:3818 181.05385:4596 184.07333:7263302 185.07625:30492 186.07794:16643 187.1669:3890 217.1478:4744 219.06757:6715 232.82704:4583 336.32846:4027 500.31845:5560 518.32129:7186 520.33624:6040 630.41357:4999 780.55457:383220	PC	PC(36:5)A	13258489	15494544	10145317	5221002	6749893	6629935	7573707	8910810	6390926	6783816	5573282	8317364	7214402	3993396	3836246	6422634	6748468	4546014	8961384	2900345	4317637	1191489	4457031	3481226	9449474	5985182	4368726	5591494	3013102	15683383	3462366	2764666	6681426	4343517	4056025	1724433	13833561	8937804	4094474	8330879	7581485	3233316	3631749
766.538	4.17	CCCCCCCCCCCCCCC(=O)OCC(COP([O-])(=O)OCC[N+](C)(C)C)OC(=O)CCC\C=C/C\C=C/C\C=C/C\C=C/C\C=C/CC	766.53845:3413882 767.5418:2004752 768.54516:683760	70.21027:3628 71.07316:47032 86.0965:808563 98.98438:42500 104.10709:76806 121.69473:4830 124.99995:416189 126.49619:3824 128.42113:4169 180.59846:3962 184.07341:7861514 184.75345:6266 184.77025:3950 190.22009:3988 194.1946:4316 215.16922:29681 432.4259:3987 464.31201:4606 482.32678:21008 524.32379:4262 578.94647:4464 630.41223:7443 766.53931:458241	PC	PC 35:5; PC 15:0-20:5;	3413882	857347	801432	915175	905185	1452427	1799747	1615395	1503443	2626319	2749060	1123392	1209680	949514	1144561	864937	1350399	297501	1487118	631532	847177	123348	1283780	1280373	1474823	308543	1433460	448844	840364	480490	568154	1497543	536655	998195	821707	646844	2228023	979317	2128488	580515	3396141	1333283	1787795
909.552	4.17	CCCCCCCCCCCCCCCCCC(=O)OCC(COP(O)(=O)OC1C(O)C(O)C(O)C(O)C1O)OC(=O)CC\C=C/C\C=C/C\C=C/C\C=C/C\C=C/C\C=C/CC	909.55151:3928639 910.55486:2789270 911.55822:865297	78.95312:13641 78.95777:267239 80.25552:4199 96.96842:90398 112.5488:4211 116.36584:4662 116.95377:3875 118.47211:3769 127.0015:5049 129.80424:4693 134.9857:7031 152.99487:223834 191.18005:4188 219.75092:4857 219.77074:7091 223.00146:129606 229.19618:33267 233.44499:4804 240.97154:7046 241.0119:600987 259.02252:53247 283.26642:799538 297.03802:55533 313.67444:4326 315.04919:32815 327.23346:235017…	PI	PI 40:6; PI 18:0-22:6;	2930109	2091273	4237573	2657346	2155591	2331383	4432964	6476140	3476560	4980764	4465469	4903895	2766726	2639185	2179056	2652144	2614192	10600840	5028270	3736800	2304921	2287820	1964060	3440882	5387924	3625090	10605647	2415879	3410716	2837196	1045545	4078086	2911986	6029684	6314624	2783867	2758878	6322141	4505156	5047878	9671361	3505462	5707568
735.567	4.19	No record	735.56665:617725 736.57:346802 737.57336:66229	78.95773:172538 90.3149:2677 105.48584:3104 122.98409:5100 144.11469:2956 149.35938:3521 168.04234:249310 220.50031:4004 491.53781:3036 661.53015:484166 685.53204:34558	SM	SM (d32:0)	686978	253618	781302	526150	580106	482818	785485	802753	568467	937694	675933	653077	688816	671647	500348	446231	573729	368518	625216	942781	541228	172179	548128	635374	1187511	424338	1909170	644634	632167	617725	64708	970392	589195	560118	926938	793472	1032356	1000492	629813	780268	1680067	1011053	1039595
862.562	4.19	CCCCCC\C=C/CCCCCCCC(=O)OCC(COP([O-])(=O)OCC[N+](C)(C)C)OC(=O)CC\C=C/C\C=C/C\C=C/C\C=C/C\C=C/C\C=C/CC	862.56177:2508043 863.56512:1514429 864.56848:455910	78.9578:42285 102.062:3380 121.10059:5806 149.13029:4351 152.9946:6337 157.7944:3448 158.82516:3374 168.04214:46386 200.79585:3122 203.17931:5288 207.01021:3921 219.42807:6689 224.06956:39836 229.1955:21765 249.18622:4207 253.21735:502896 259.2457:4566 277.21609:16881 279.23288:7870 283.24323:164928 301.21866:5613 303.23178:46381 327.23303:483517 329.24939:4537 427.48361:4672 460.28348:15765 478.…	PC	PC 38:7; PC 16:1-22:6;	527217	705836	417458	394546	452786	419702	469592	614025	532976	749607	830924	574250	605032	444671	482215	485891	469755	1205493	811094	288093	317971	407599	779636	533626	1014638	220014	1994368	547505	543553	327608	268034	1755104	508256	744000	674836	341794	526493	774377	1520419	588918	2698165	700720	1000807
804.554	4.2	No record	804.55402:18698196 805.55737:11353169 806.56073:3304702_826.53601:3298425 827.53936:2036775 828.54272:519856	71.07298:179815 72.32443:14781 75.82797:13984 86.0965:2710554 98.98413:147931 104.10712:245309 124.99995:1313864 146.98225:15465 181.06512:24373 182.22957:17301 184.07339:27362036 215.20261:63676 494.32516:36809 550.32928:21666 621.47803:21072 804.55371:1588846	PC	PC(38:7)	3399988	1492479	1941653	1984454	1575718	2031684	3481762	3034615	2582518	3847860	3623493	3102017	3010032	1853545	1999652	2165186	2477156	8412433	7022474	1715332	1650760	1874448	3673801	2940224	5988406	975014	5852539	2457709	2474013	1532641	4139845	8954999	2298936	4331192	3263615	1688508	2873372	4526682	10590442	3024298	24085056	3409783	8021284
677.559	4.2	No record_CCCCCCCCC\C=C\C(O)C(COP([O-])(=O)OCC[N+](C)(C)C)NC(=O)CCCCCCCCC\C=C/C\C=C/CCCCC	677.55951:1656430 678.56286:821288 679.56622:173698_699.54102:4908150 700.54437:2582080 701.54773:6189352	71.07299:6146 79.06482:3128 79.1206:2992 83.38799:2873 86.09651:228378 91.72445:3151 98.9844:13035 104.10718:42796 124.99992:119740 168.45763:3319 169.11002:3358 184.07346:2744265 214.77333:21638 494.49561:5207 677.55963:41370	SM	SM(d32:0)	1684266	638940	1450475	1121190	875333	1069923	1668940	1635820	1078920	1858173	1095987	1555457	1217443	1183340	922475	840051	1136981	1029335	2183200	2176742	1285198	296618	1021243	1347152	2693165	1051116	2127320	1120199	1065533	1339392	744176	1936843	1124979	1275442	1813736	1616375	2592264	2331306	1637029	1712700	5918326	2071701	3127660
704.523	4.2	CCCCCCCCCCCCCC(=O)OCC(COP([O-])(=O)OCC[N+](C)(C)C)OC(=O)CCCCCCC\C=C/CCCCCC	704.52234:13475677 705.52569:6776122 706.52905:1790982_726.50433:8445426 727.50768:4511385 728.51104:1093412	71.07289:64023 73.72009:4817 86.09643:994202 86.17885:4220 94.49839:5639 98.69968:4265 98.9842:47919 104.10706:95742 109.35687:4591 124.99984:511751 181.06226:17462 183.37849:9074 183.39583:7813 184.07323:11764982 184.75378:10678 184.77335:8234 185.07713:49506 186.07756:50220 187.1601:8998 219.09277:19825 320.75009:4652 450.29901:10319 468.30908:9497 494.32767:18253 630.41547:19585 682.11163:5486…	PC	PC 30:1; PC 14:0-16:1;	11600866	425111	1102817	1224370	1229593	1554180	4254945	3243534	1765584	4956442	963608	3443021	3153929	1354632	790493	1302621	6222411	15853198	8300099	3509303	4110758	944110	4132112	5222603	7419279	1327738	6937771	4746597	1862502	2622697	1649865	8394014	436501	8271212	4491330	4988508	2060159	14580074	12745559	4432991	14920688	10525782	11667813
594.486	4.2	CCCCCCCCCCCCCCCCCCCCCCCCOCC(O)COP([O-])(=O)OCC[N+](C)(C)C	594.48602:5454516 595.48937:2450528 596.49273:482852	71.0729:25732 71.08559:20597 75.04418:20896 85.10125:15554 86.09648:326487 98.98441:7545 104.10705:2967077 105.62984:3103 124.99994:188944 146.45212:3920 184.07341:529666 219.01015:6989 219.03162:4872 576.47522:4691 594.48578:1249994	LPC	LPC 24:0e;	1129464	759788	1017424	929742	545748	671579	784392	951423	906720	1128206	937562	996266	830242	922910	646008	884080	933325	1145378	2056990	1029728	1087676	696909	883212	782853	782954	1604312	830273	735904	783339	681556	525551	698582	751828	1213855	838335	1475140	874617	1008490	786795	897954	1850100	535641	1433238
548.409	4.2	CCCCCCCCCC\C=C/CCCCCCCCCCCCOCC(O)COP(O)(=O)OCCN	548.40948:1264338 549.41283:391037 550.41619:106554	78.95779:197556 122.00021:6275 140.01088:133371 141.25993:2725 152.99472:13396 155.35797:3499 196.03767:228330 197.07088:3483 198.07808:11171 199.08214:4769 220.6853:3324 220.7057:3629 237.82901:2672 283.18152:38697 284.18576:37076 349.34943:4425 351.36359:142512 351.41269:4687 487.35684:35212 496.56061:2762 548.41003:789547	LPE	LPE 24:1e;	256462	118954	191471	85125	133561	129294	79774	228982	214743	162859	148063	112675	116233	129825	146015	97815	106125	79624	282387	106420	168899	67286	152625	150987	147818	117274	347376	151608	49681	89838	0	105283	127608	87012	104469	155801	140357	163411	72249	82612	282917	49562	179229
540.464	4.21	CCCCCCCCCCCCC\C=C\C(O)C(CO)NC(=O)CCCCCCCCCCC	480.44266:3996434 481.44601:1954875 482.44937:2062514	71.97069:4129 80.02563:11060 95.04897:24144 134.36264:4819 154.37328:5128 172.14171:4736 177.25197:5647 181.15919:1087276 183.17505:9058 185.57318:4601 197.19063:139530 198.1859:801551 199.16986:596304 200.17326:50714 207.17471:22092 209.19115:43587 210.18477:20047 212.20174:10093 220.5952:9616 222.18538:17599 224.20178:3640912 225.14902:9961 225.2229:9316 226.2171:21211 227.20294:9908 235.20625:…	Cer	Cer-NS d30:1; Cer-NS d18:1/12:0;	162284	10222	24501	37279	77770	111375	129483	122368	50988	171901	79524	60224	275815	72869	79665	70179	53652	14468	64875	152096	25396	0	0	64422	207446	28952	227837	50407	21477	46819	0	123174	83403	9473	27752	24623	175586	169339	130870	103774	290391	105178	45868
845.547	4.21	CCCCCCCC\C=C/CCCCCCCC(=O)OCC(COC1OC(CS(O)(=O)=O)C(O)C(O)C1O)OC(=O)CCCCCCC\C=C/CCCCCCCC	845.54694:1706233 846.55029:1121725 847.55365:428614	71.01231:18683 71.45654:3257 73.02809:3989 78.98447:24785 79.95609:20624 80.96394:213777 85.02811:6517 87.0076:7073 88.26157:3651 94.97961:68839 96.95894:4204 97.02811:4700 101.02311:7364 106.97959:6248 117.4516:3632 122.92767:4157 122.97485:15992 125.02345:14515 134.9749:27752 136.17465:3870 136.99052:6007 148.99023:34917 152.9857:42604 164.97122:6430 164.98553:90142 175.63867:3813 206.99663:277…	SQDG	SQDG 36:2; SQDG 18:1-18:1;	24670	0	0	0	0	0	0	9594	0	0	0	0	10964	0	0	0	11716	11603	0	0	0	0	9714	9921	13191	0	0	0	8418	0	0	23437	0	12542	0	0	11569	75068	33791	0	30696	36573	0
785.583	4.22	No record	785.5835:713947 786.58685:365541 787.59021:0	78.95778:220866 122.9835:6394 153.00517:3349 168.04231:233540 218.02182:13795 239.66928:3479 240.98389:2983 253.67506:3074 282.96396:3715 339.32703:48656 368.39755:3896 460.59665:3292 711.54639:467650	SM	SM (d36:3)	244891	381751	402960	298150	456601	356625	338186	551944	544805	713947	573537	389769	437292	462964	457612	367658	351498	109230	241891	446412	234056	257581	378934	372681	354871	341864	573759	304645	399882	252293	76836	426297	445052	210341	215331	208737	724586	366347	347556	343117	423040	284942	274485
835.536	4.22	CCCCCCCCCCCCCCCC(=O)OCC(COP(O)(=O)OC1C(O)C(O)C(O)C(O)C1O)OC(=O)CCCCCCC\C=C/CCCCCCCC	835.53558:6457678 836.53893:3562760 837.54229:1100327	75.0839:6059 78.95775:539053 96.96835:146468 134.98434:23187 152.99484:532634 171.00641:8139 217.76016:28093 223.00093:321537 241.01184:1314524 253.21738:180480 255.233:1868190 259.02249:118483 281.24866:1914605 283.26456:231874 297.03848:156091 315.04834:67760 391.22598:407728 409.23648:28469 417.24072:58871 419.2587:40542 553.27887:315856 571.28839:79266 579.29187:89267 581.31036:33933 597.3092…	PI	PI 34:1; PI 16:0-18:1;	13464954	5701862	9539864	6457678	4785722	4424652	12098690	11840773	7825692	10286437	5697133	11742348	3950932	7231158	5538698	4849444	9016981	32058824	22128350	17232634	8964227	4480700	6810440	14475964	18659006	8720814	44189104	14615658	7694136	8830110	2895033	8347954	5270064	23678748	20123336	15300429	8040419	19686120	13805596	17801284	21002842	14244611	14890864
854.57	4.22	No record	854.56964:1162812 855.57299:740179 856.57635:329766	71.07309:17446 86.09643:281535 98.98409:9136 104.10677:23622 124.99981:140984 171.22398:3487 184.0733:2467874 219.18626:8355 327.28229:4301 373.9494:3682 379.97794:4384 409.12103:4034 457.72803:4150 854.56958:125563	PC	PC(42:10)	863836	1422316	1406777	1615833	934891	1456951	1754804	1603985	2041350	1930855	1436305	1811713	1542007	1294463	863011	1742608	2008975	2591124	1705171	742719	1118815	651265	1239127	1042346	2254557	1272236	1227671	833223	1039129	1384736	1350297	1823836	1548259	911641	1474558	646467	963084	840835	2982550	1438188	4445474	917469	2332616
780.555	4.23	No record	780.55414:10664470 781.55749:6149071 782.56085:1428316_802.53613:1459868 803.53948:978536 804.54284:11960310	71.07293:126227 78.64299:8899 81.07004:9140 86.09651:1921299 98.98417:103671 104.10709:194731 124.99991:893997 136.92812:9283 181.06046:16905 184.07339:21051492 184.7581:16111 187.16212:14077 216.6767:35100 518.3233:36791 530.02295:9989 597.49927:12001 780.55426:1174152	PC	PC(36:5) B	13258489	15494544	10145317	882833	6749893	6315422	7573707	8910810	6390926	6783816	5276780	8317364	7214402	759536	3662708	1177329	6748468	4413850	8961384	2900345	4317637	1191489	4457031	3481226	2102672	5985182	2042335	5367464	3013102	15683383	3287454	2764666	6400840	4152553	4056025	1723786	13833561	8937804	4094474	8330879	7581485	3233316	3631749
339.327	4.24	No record	339.32669:2055562 340.33004:677722 341.3334:0	89.65054:2075 118.40586:2525 163.11183:9153 163.99632:2681 165.06363:2353 173.9758:2042 177.14316:2331 188.97145:2777 195.02988:2122 199.04788:2275 218.50818:2367 218.52899:4700 222.15747:3479 229.72017:2795 339.23618:18870 339.32675:718928	FA	FA (22:0) (behenic acid)	2014760	1517030	2941856	2055562	2990683	2619464	2597627	3482920	2443628	3442237	2894255	2853604	1716745	1947915	2524052	2512915	2150055	2624032	2848844	2441805	2252615	1979757	2806660	2939516	4671696	14722621	5969435	3453288	2068322	2391262	613715	3483251	3159066	2349748	3325767	4036710	5609525	4506584	4146968	3643581	3047682	2629058	2533357
727.575	4.24	No record	727.57483:1185338 728.57818:590548 729.58154:173985	71.07298:13558 72.02032:3125 86.09652:199473 98.98449:7985 104.10706:18374 109.36101:3241 110.55428:3260 124.99029:4824 125.00005:100039 139.41702:3108 139.42899:3900 146.98175:21780 184.07346:2157194 218.09467:12094 261.54782:3724 522.46222:3610 544.44586:4874 555.62189:3714 668.44086:4145 709.55615:4087 727.56915:15495	SM	SM(d36:3)	636839	812003	851242	563319	716571	787503	694044	934154	1081256	1185338	962479	937945	898153	873328	936336	636985	780383	359206	836727	1003286	535391	447844	830943	801593	882104	780099	664323	502595	800366	438154	645315	829856	800593	541984	489750	434353	1648582	738920	888902	671922	1207431	607210	735443
812.547	4.24	No record	812.54645:5825392 813.5498:3553146 814.55316:956726	78.95762:50226 82.71615:4632 92.80152:4346 144.03181:4580 152.9959:6298 168.04221:71588 205.19521:22721 219.78291:10519 224.06929:54739 227.20154:676736 231.2119:5429 259.24304:87033 275.20215:6486 279.23218:5937 303.23315:1278596 346.92413:4994 365.34076:42112 366.34476:44834 434.26727:17212 452.2782:105581 510.29605:9179 738.50952:678443	PC	PC (34:4)	1493759	476063	700070	887263	1294017	2499861	1859011	1205596	1597449	2478719	1419291	1367493	1795517	1322389	1312012	1257411	1949315	2988914	1130347	734934	1282254	597883	1779784	1297193	2363156	703872	3338910	1616214	1011969	1252997	368732	4342974	660762	1104194	1510431	1244315	1731138	1371139	5825392	1300581	2490292	2076607	1771611
754.538	4.25	No record_CCCCCCCCCCCCCC(=O)OCC(COP([O-])(=O)OCC[N+](C)(C)C)OC(=O)CCCCCC\C=C/C\C=C/C\C=C/C\C=C/CC	754.53839:2463592 755.54174:1441408 756.5451:256423_776.52045:4888778 777.5238:3086878 778.52716:890856	71.07299:16672 86.09651:328895 98.98433:18497 102.12767:13566 104.10722:35175 118.91412:3421 124.99995:183052 144.15329:3609 184.07346:3551666 187.16069:4364 220.04164:7114 225.91946:3685 286.52869:4185 343.66519:3427 382.69177:3824 468.31223:4587 482.27444:4186 570.64496:4132 754.53888:204876	PC	PC(34:4)	8650389	2410687	2864941	4097124	4344206	11805112	8643516	4928561	6951998	10752898	4968258	6961692	8049517	5089214	5363559	5581405	9663481	19163199	9333327	4069251	6274634	2414665	8137663	6455320	11670365	2960043	9333725	5574416	3980696	5385018	5199254	19050285	2888253	6180309	7519424	5589044	9876222	6827733	40949850	5822478	18604470	10025406	11838547
833.521	4.25	No record	833.5213:354521 834.52465:184181 835.52801:67735496		PI	PI (34:2)	19567	8331	10101	0	0	0	19506	28850	14360	0	9677	22081	0	11124	0	0	30498	86621	114275	20677	0	0	0	23979	31855	0	195565	20812	23484	12553	0	17425	0	89231	48222	25142	0	79995	12654	33110	32193	23839	54633
365.343	4.27	No record	365.34256:2282829 366.34591:760012 367.34927:73872	91.6041:2101 94.92336:2596 154.44983:2410 220.51331:3397 356.01581:2640 365.34271:814382	FA	FA (24:1) (nervonic acid)	3565718	3661374	6092153	2527614	3834639	4500290	3348777	4909223	5083342	4638098	7280535	5302848	4520232	4338572	6843066	3828108	4384094	6790967	8321974	7153886	5455552	4165545	9821459	8393753	10227712	19779643	17333346	11287562	4708048	5340137	1876660	10029064	6556394	7315432	8672294	9692075	10855547	10330405	9414797	7925907	7965562	7763502	8195481
747.568	4.27	No record	747.56689:1238384 748.57024:750926 749.5736:85185	78.60291:3052 78.95774:344188 96.9683:4911 122.98392:13772 168.0423:406988 205.32854:3792 220.28426:6833 238.12961:3225 590.40234:4037 673.52972:953415 683.07574:4233 687.57764:4346 688.48773:5235	SM	SM (d33:1)	6691170	4461774	7006808	6353495	6818236	4964754	7097566	7603488	7213587	7439231	8361358	6119664	5920632	7776466	5587420	7402700	6518380	2554359	5668360	7979426	3410899	2092529	2649449	4984069	5513014	3740130	10009845	5060069	4860582	4426772	1158787	4063456	5727758	3861851	3849934	4864412	5212912	7860348	3097946	4878856	7782212	4470234	5518044
885.552	4.28	CCCCCCCCCCCCCCCCCC(=O)OCC(COP(O)(=O)OC1C(O)C(O)C(O)C(O)C1O)OC(=O)CCCCCC\C=C/C\C=C/C\C=C/C\C=C/CC	885.5517:57938580 886.55505:38091676 887.55841:11413644	73.57379:49969 75.60456:52262 76.90691:50475 78.95776:4069558 81.57121:58395 83.1636:55065 88.41924:50655 96.96842:1083273 134.98407:87731 152.9949:3500096 205.1953:212710 217.74292:127079 217.7645:68512 223.00107:2044831 235.17561:60663 241.0118:9279347 259.02219:912635 259.2435:969273 263.67856:56350 283.2644:14129675 285.22321:77557 297.03781:1158762 303.23309:9513521 315.04779:563982 419.2569…	PI	PI 38:4; PI 18:0-20:4;	47188240	48663576	59625332	55105572	42696256	68687320	48706832	65970332	62191152	74230248	57347292	60398656	51200120	60014368	48457648	47894496	50955560	70984224	55624592	61715000	64508764	56307716	96252192	55047608	101788544	69696632	72069160	68059968	57618216	41652820	11061961	108487240	74219456	49823360	61388332	35937892	124517856	35210912	144004032	71710360	123050528	46239132	51238808
861.552	4.28	CCCCCCCC\C=C/CCCCCCCC(=O)OCC(COP(O)(=O)OC1C(O)C(O)C(O)C(O)C1O)OC(=O)CCCCCCC\C=C/CCCCCCCC	861.55188:22681134 862.55523:12302284 863.55859:4061939	76.61121:16323 78.9578:1856977 81.98297:16781 89.814:19394 96.96188:23991 96.96844:548464 134.98438:85854 152.99498:1818615 160.88272:17964 171.00519:33320 217.84778:68291 223.00131:1169446 241.01192:4738002 259.02277:409658 275.29315:21120 281.24878:14780920 297.03815:534278 315.04993:214450 411.70459:19167 417.2417:1583689 435.25269:85140 579.29468:1579418 597.30511:336248 861.55176:12503898	PI	PI 36:2; PI 18:1-18:1;	14393287	6642869	18847204	11763333	12321257	14921623	17139282	16240958	12879556	14230752	13105786	20998582	8719477	12278684	12045807	13162110	10624661	36747264	25344454	19850258	13546935	10200089	16769703	14947643	23021328	18233480	43617324	25698984	13354565	22857446	4583816	13435297	11567658	19930106	28921474	17413714	23013144	28853326	12206285	19924012	23215858	14749307	14986393
689.559	4.29	No record_CCCCCC\C=C\CC\C=C\C(O)C(COP([O-])(=O)OCC[N+](C)(C)C)NC(=O)CCCCCCCCC\C=C/C\C=C/CCCCC	689.55957:13473149 690.56292:6745988 691.56628:1585215_711.54138:22515934 712.54473:10994933 713.54809:2665354	71.07307:101007 86.09649:1416162 98.98421:92443 104.10694:234441 108.2918:13072 124.99992:726890 181.06013:16394 183.38083:17198 183.39783:19734 184.07336:19516690 184.75301:18539 184.76979:17416 187.16367:18051 213.48093:70371 213.50587:46834 223.76193:14304 250.25261:18743 302.75543:13041 369.57935:13993 671.54901:57277 689.56091:214009	SM	SM(d33:1)	28721618	16164796	24576300	20304448	15220815	17542891	27184492	29848205	26468988	30891574	26221472	30755901	19389063	28066252	15832460	24156352	24657980	10326498	35404307	37145528	15211502	6421908	10386259	19861043	25627560	15523888	18129627	14398694	16095715	11850876	9140148	15963055	20730328	12856922	14677008	14771626	33394692	30161366	21754146	18574656	60992167	16237578	26676622
699.499	4.29	CCCCCCCCCCCCCCCC(=O)OCC(COP(O)(=O)OCC)OC(=O)CCCCCCC\C=C/C\C=C/CCCCC	699.49866:12181081 700.50201:6556913 701.50537:1829004	78.9577:173224 78.96228:15927 111.71292:9947 112.77834:10864 124.9999:257136 152.99503:43370 153.71095:9858 181.02646:173259 216.24254:11524 237.20154:10980 253.21701:45141 255.23314:2493959 261.22302:15973 279.23312:6702216 281.2482:46058 419.25851:21342 437.26834:247161 461.26846:14961 481.61432:10599 541.31213:11800 699.49847:860231	PEtOH	PEtOH 34:2; PEtOH 16:0-18:2;	0	0	0	0	0	0	0	0	0	0	0	0	0	0	0	0	0	42428	10248	0	0	0	0	10655	0	9787	75375	34862	0	0	0	0	0	11687	14092	12266	0	64173	0	0	0	0	21839
883.536	4.3	No record	883.53564:734664 884.53899:401435 885.54235:171927424	78.95781:68691 89.95303:3378 96.96828:24662 99.00738:5528 114.5435:4204 133.41481:3636 152.99492:139965 220.47099:6393 238.99704:25143 283.26434:361093 303.23349:111541 419.25723:93478 437.26547:40458 439.22568:16395 447.32458:3643 519.27539:5312 579.29376:4535 723.50055:79186 865.51196:5358 883.5351:209153	PI	PI (38:5)	207440	212896	275356	261927	101964	274102	204865	307188	309932	337856	190745	258649	178752	293589	235179	209461	223391	249209	277979	222236	284177	256474	399315	238908	444492	296735	268650	261360	228352	150086	9270	513488	323239	213988	245959	107823	473097	82856	627464	231120	518443	173282	250067
721.504	4.3	CCCCCCCCCCCCCCCC(=O)OCC(COP(O)(=O)OCC(O)CO)OC(=O)CCCCCCCCCCCCCCC	721.50409:2801998 722.50744:1447227 723.5108:361876	70.42175:3520 78.95777:59725 79.95604:23473 140.01067:6374 152.995:151441 171.00571:42015 209.02124:5881 220.59264:6167 227.03197:15557 227.20215:28577 241.21722:60984 255.23317:2070173 269.24905:57871 276.43506:3581 283.26459:7788 284.957:3335 291.03357:4015 391.22775:40816 465.26056:32125 483.2717:34351 491.0788:3699 653.51428:27178 721.50513:770037	PG	PG 32:0; PG 16:0-16:0;	114594	31001	82335	47191	121615	70250	58685	26409	20624	112769	64653	50944	56173	60656	85323	67239	41856	40062	44129	53548	35187	58150	71314	81814	145312	54344	207162	103673	30656	37152	0	88559	113412	75040	66900	83526	37288	52949	22213	57281	80365	121082	39625
911.568	4.31	CCCCCCCCCCCCCCCCCC(=O)OCC(COP(O)(=O)OC1C(O)C(O)C(O)C(O)C1O)OC(=O)CCCCC\C=C/C\C=C/C\C=C/C\C=C/C\C=C/CC	911.56763:3002528 912.57098:2235592 913.57434:761863	78.95253:9555 78.9578:251859 96.96828:52930 109.60911:4112 134.98558:5354 141.01665:17468 142.93677:3702 148.54221:4710 152.99507:205761 223.00153:103196 231.21176:4527 240.93866:4561 241.01204:523178 259.02335:49831 283.26459:776799 285.25983:27782 297.03842:50634 303.23315:5197 309.2807:8154 315.05026:19240 329.24902:394107 419.25705:134795 437.26993:9708 444.39136:4929 465.24536:17405 581.3111…	PI	PI 40:5; PI 18:0-22:5;	3000134	1102235	1634887	1121053	920407	1476190	2539526	3259106	1648795	1993168	2151857	2619626	1306776	1320065	1089255	1559688	1451009	2275239	3548482	2570206	2579676	1581547	2954218	1978328	3108262	1654146	5253786	1851818	1934692	1725168	621478	3434433	1301211	4675920	3156922	2351596	3303728	3819169	3389375	3002528	5128196	3082713	3218914
798.567	4.31	CCCCC\C=C/C\C=C/CCCCCCCC(=O)OC(COCCCCCCCC\C=C/C\C=C/CCC)COP([O-])(=O)OCC[N+](C)(C)C	798.56683:1430923 799.57018:978031 800.57354:266043	76.01757:3260 77.32117:3259 78.95783:61148 79.71974:4084 96.9682:5441 100.6997:3368 104.20056:3893 142.06194:3453 152.99536:34047 200.29494:3715 206.0582:4127 219.17537:7918 220.51288:4498 224.06906:29341 234.38065:3931 255.23299:424137 279.23309:1151781 280.09628:15486 283.26349:25241 285.88977:3592 317.21216:15374 391.22379:13555 518.32532:6859 523.88257:3986 536.3349:34482 542.32806:4750 724.5…	PC	PC 34:4e; PC 16:2e/18:2;	167639	16571	79323	0	0	0	0	0	0	0	0	0	0	0	0	0	0	0	497167	272313	56679	59604	366163	249407	260506	127315	1430923	1079923	13158	0	0	320109	25348	296015	397874	160395	205585	22529	219016	86301	133046	400510	277367
764.501	4.32	CCCCCCCCCCCC(O)C(COC1OC(CO)C(O)C(OS(O)(=O)=O)C1O)NC(=O)CCCCCCC\C=C/CCCCCCCCC	764.50024:230841 765.50359:76403 766.50695:74286	0	PC	PC (32:2)	4223379	1722691	2464046	2611964	5879451	3864033	4734118	2939797	2953508	5240861	3009441	4808983	4006396	2925383	2919381	3404576	3313837	3939144	2709134	3048253	2838687	1416652	3391352	3342730	3772799	1530600	8205689	5677603	2776696	4376709	822187	4051300	1218917	2827047	3326758	2716110	4063743	6813260	4382330	4049494	4025700	5341197	3610738
830.57	4.32	No record	830.5694:3186728 831.57275:1616244 832.57611:607758	71.07304:39017 71.34828:3371 74.37094:3781 74.69865:3798 83.26227:4022 86.09647:581545 87.97544:3905 94.51636:4269 98.98408:30044 104.10709:60179 124.99988:310210 137.50484:3991 146.98158:28371 159.68539:4415 160.86742:4201 184.07332:5573636 185.07661:15462 213.27008:43674 489.36398:5433 517.39398:4602 526.33063:5584 544.3396:5168 814.66412:4467 830.56897:295115	PC	PC(40:8)	2545734	4852567	5104258	3669760	2984319	4861340	4335145	4409044	4433861	4769243	3720265	6187600	3845597	3704467	2457368	4854898	4376726	6055506	4006062	1779565	2350751	1225366	3271799	2332427	5221166	3052931	3108509	2191044	2087062	3567818	3156566	5861227	3827234	1480179	2815051	2015885	3253388	2979552	8758708	3558651	8057184	2087953	3876302
752.519	4.32	CCCCCC\C=C/CCCCCCCC(=O)OCC(COP([O-])(=O)OCC[N+](C)(C)C)OC(=O)CCCCCCC\C=C/CCCCCC_CCCCCCCCCCCC(=O)OCC(COC1OC(CS(O)(=O)=O)C(O)C(O)C1O)OC(=O)CCCCCCC\C=C/CCCCCCC	752.52045:1988459 753.5238:1007264 754.52716:261742_768.49292:990256 769.49627:643699 770.49963:216608	71.0496:3124 71.07304:18735 71.08553:6754 79.05434:6120 81.06988:50547 83.08566:29820 86.09652:222486 93.06977:12921 95.08556:37068 97.10131:15465 107.08513:5472 109.101:16647 111.11665:13934 121.10134:30212 123.11683:12706 128.32516:3243 135.11684:20516 137.13277:7135 146.98187:573566 149.13268:6486 163.14879:3579 164.993:5919 184.07327:23937 213.1666:26116 219.21396:3560 232.71129:3217 237.2218…	PC	PC 32:2; PC 16:1-16:1;	5338746	1666502	2476867	1990212	2591981	2941107	4054379	2845317	3139343	6972827	2605888	6116627	2635294	2558110	2013468	2766376	4051925	3858397	6188313	3552991	3110818	1054440	3682885	3176040	5916160	1680227	6835150	3945346	2265590	3095936	2054843	5447636	1285490	3395851	3983055	2335203	6723909	8614425	10196360	5078443	9808719	5768217	5606473
838.563	4.32	CCCCCC\C=C/CCCCCCCC(=O)OCC(COP([O-])(=O)OCC[N+](C)(C)C)OC(=O)CCCCCC\C=C/C\C=C/C\C=C/C\C=C/CC	838.56274:2333351 839.56609:1642293 840.56945:388036	78.95777:23198 79.28568:3550 83.37092:3653 122.93357:3362 141.01579:4079 152.99527:4856 168.0424:27580 224.06955:24682 253.21753:314126 255.23022:3977 259.24365:32333 271.14685:4254 276.74289:4609 277.21811:4539 279.23132:8463 283.26245:5088 301.21732:6040 303.23331:538763 309.94833:3643 360.1676:4172 478.29614:39720 708.4068:4098 764.52637:267474 838.53918:25994	PC	PC 36:5; PC 16:1-20:4;	1648581	471530	452540	765696	743740	1246650	937694	1277753	873459	1174020	985113	901036	1242397	716368	899699	984112	916351	3958120	2382073	1185434	1147601	827523	2662864	1870720	2438577	648010	4533574	2285926	1061011	888934	853959	5124846	979743	1938589	1452706	1873226	1069401	2034798	4611815	1190145	3721354	2884681	2727812
884.604	4.32	CCCCCCCCCCCCCCCCCC(=O)OCC(COP([O-])(=O)OCC[N+](C)(C)C)OC(=O)CCCC(O)\C=C\C=C\C\C=C\C\C=C\CCCCC	884.60437:941273 885.60772:558475 886.61108:270157	73.96663:3305 78.95773:31048 93.51247:3357 123.08036:17126 127.07547:4386 139.07498:4590 152.9948:23154 155.07042:25861 163.14854:7670 167.07021:29130 168.04228:20305 179.14255:8480 184.63028:3865 189.41444:3331 199.78317:3572 203.18033:4743 210.26634:4448 220.55711:5878 221.18878:3324 224.06857:17970 230.61333:3754 257.22684:24328 275.2399:4070 283.26459:300299 284.26718:14943 301.21661:26651 30…	OxPL	OxPC 38:4+1O; OxPC 18:0-20:4+1O;	578806	449983	303119	0	0	0	0	0	0	0	0	0	0	0	12144	0	0	11078	548308	1072524	415696	450102	845940	871163	715516	1138276	1481334	757041	198538	10683	239495	607205	819060	705201	632377	1046392	561888	335074	589004	74711	439846	747045	924617
780.554	4.33	No record_CCCCCC\C=C/CCCCCCCC(=O)OCC(COP([O-])(=O)OCC[N+](C)(C)C)OC(=O)CCCCCC\C=C/C\C=C/C\C=C/C\C=C/CC	780.55396:18186970 781.55731:10212366 782.56067:2938050_802.53619:5979576 803.53954:3925280 804.5429:1683749	71.0731:180609 73.96729:16808 74.59622:16179 74.63394:16296 86.09645:3043553 98.98418:137661 104.10702:249690 124.99989:1553250 183.38055:28016 184.07329:30666568 476.31641:18841 494.3266:34255 630.41248:39816 780.55377:1822395	PC	PC(36:5) C	13910100	2938106	2595231	4390823	3199319	8192836	5442835	6888823	6106117	9424525	5097930	7352583	7172760	4045247	4685983	5712209	7374279	37595902	33980468	8747568	8562301	4920144	21212756	12572482	20979446	4651342	25565148	12486789	6374826	4947136	15965889	46876116	5504129	14985527	12679799	12316200	11985628	15539100	68343501	10371384	50452332	20288480	26302356
861.552	4.34	CCCCCCCCCCCCCCCCCC(=O)OCC(COP(O)(=O)OC1C(O)C(O)C(O)C(O)C1O)OC(=O)CCCCCCC\C=C/C\C=C/CCCCC	861.55127:37733220 862.55462:24961430 863.55798:7143685	78.95773:2204529 96.96099:13262 96.96838:536082 134.9841:73127 152.99486:2161481 162.82219:11314 171.00542:50173 217.76169:21535 223.00105:1123124 241.01181:5086994 255.23183:14017 259.02234:433965 261.22174:19339 279.23303:7110123 281.24893:335099 283.26428:7590524 297.03833:639099 307.26395:24930 315.04901:246634 415.22668:210284 417.24216:48950 419.25714:1488176 437.26788:103455 577.27899:2873…	PI	PI 36:2; PI 18:0-18:2;	14393287	14644074	18847204	11763333	12321257	14921623	17139282	16240958	12879556	14230752	13105786	20998582	8719477	12278684	12045807	13162110	10624661	36747264	25344454	19850258	13546935	10200089	16769703	14947643	23021328	18233480	43617324	25698984	13354565	22857446	4583816	13435297	11567658	19930106	28921474	17413714	23013144	28853326	12206285	19924012	23215858	14749307	14986393
725.513	4.35	CCCCCCCC\C=C/CCCCCCCC(=O)OCC(COP(O)(=O)OCC)OC(=O)CCCCCCC\C=C/C\C=C/CCCCC	725.51453:23759944 726.51788:13877117 727.52124:3638382	78.85656:19839 78.95783:441137 81.95183:22330 124.99981:699670 152.9951:55347 181.02618:430102 182.80342:24770 199.03624:24609 217.86751:80363 226.07956:20596 242.22646:23783 277.2164:25539 279.23328:10818657 281.24887:13279885 294.11023:23544 443.25812:125647 445.27374:36649 461.26834:393282 463.28397:267858 526.78198:24908 725.51495:2274055	PEtOH	PEtOH 36:3; PEtOH 18:1-18:2;	10265	43279	64087	95486	89650	35813	83031	73466	87206	58189	71847	60431	84880	59439	60363	132939	97725	0	30877	32604	11499	0	0	25446	0	0	37932	27747	71455	38508	0	0	24440	20957	16081	35467	0	47205	0	14950	20702	0	29008
747.52	4.35	CCCCCCCCCCCCCCCC(=O)OCC(COP(O)(=O)OCC(O)CO)OC(=O)CCCCCCC\C=C/CCCCCCCC	747.51971:8439693 748.52306:4550574 749.52642:1156965	73.02813:47470 78.95782:117735 84.27752:4708 87.044:9461 96.95883:24904 96.96853:6410 98.9549:7956 115.00688:5350 122.92362:5720 152.99487:320569 171.00565:97589 175.63846:5283 184.75801:6263 209.02238:8692 227.03255:36350 227.2011:7592 241.21739:121812 253.21796:26054 255.23314:1505382 267.23346:6675 281.24878:3020724 283.26501:11129 322.08127:5720 323.66611:6268 391.22421:60294 417.23898:19397 …	PG	PG 34:1; PG 16:0-18:1;	439968	136985	220549	226995	87668	514783	143833	339733	240195	271394	208740	400770	142805	211638	131540	198795	218892	1109589	806067	527414	324748	222906	593110	756721	1485965	279917	1133821	865421	304259	202446	22388	1303181	270823	690075	603960	487046	496987	101447	1924938	777792	1605118	818351	511516
859.536	4.36	No record	859.53638:211292 860.53973:78350 861.54309:43193592		PI	PI (36:3)	12658	15842	20267	19598	15922	12289	15532	29667	44708	24886	10528	81207	11320	13083	15265	16210	12968	144640	108648	74346	0	12605	20504	11280	97810	50368	161890	43131	12531	67828	0	19983	21159	70727	101532	40663	95939	109485	22976	65572	60026	14225	24764
792.554	4.38	No record_CCCCC\C=C/CCCCCCCC(=O)OCC(COP([O-])(=O)OCC[N+](C)(C)C)OC(=O)CCCCC\C=C/C\C=C/C\C=C/C\C=C/C\C=C/CC	792.55426:3633675 793.55761:1965069 794.56097:414116_814.53528:1092351 815.53863:774157 816.54199:272174	71.07307:36737 79.05441:6244 81.06983:16682 83.08546:16491 86.0965:654109 87.04413:36842 89.05984:93156 93.07023:7013 95.08517:8847 98.98434:35645 104.10709:53634 107.08559:4471 109.10105:7005 109.89933:3868 124.99995:336802 131.06969:5185 133.08575:56153 155.21294:3946 158.07004:4215 177.11147:9057 183.38051:5686 183.39754:6960 184.07341:6206248 195.48798:4050 234.17508:3743 309.27933:224211 310…	PC	PC(37:6)	3127913	2327568	3639533	2940004	3023229	3012924	3258256	4637744	3899672	6556007	6625267	3989578	4087731	3835361	3531516	3280686	2900389	1813424	2730506	1186968	1210561	967461	1352709	1827244	3720039	886026	2561724	823727	2251282	1238050	1177992	3296374	3247197	1654609	1981549	1065995	2743427	2144042	4068867	2369569	9244971	1406633	3594241
692.523	4.38	CCCCCCCCCCCCCCC(=O)OC(COC(=O)CCCCCCCCCCCCC)COP([O-])(=O)OCC[N+](C)(C)C_CCCCCC\C=C/C\C=C/CCCCCCCCCC(=O)OC(COC(=O)CCCCCCC\C=C/CCC)COP(O)(=O)OCCN	692.52167:2453223 693.52502:924207 694.52838:291179_714.50476:213340 715.50811:68208 716.51147:46918	71.07297:23245 86.09646:383775 98.98438:15496 104.10689:38559 124.99994:178333 126.82388:3439 184.0733:4485316 185.07726:23328 191.28387:3316 219.12708:6324 306.3728:3682 311.16263:3240 414.267:4288 468.31314:4621 482.32312:3957 631.40161:4341 692.5213:269095	PC	PC 29:0; PC 14:0-15:0;	2027766	130323	266915	225650	377066	286340	821079	713117	353498	1380525	301225	747442	496081	344900	271944	257414	770230	444393	546873	227080	365649	30813	166256	282312	967145	107631	486151	193171	183558	236739	26401	431329	123338	267648	289999	232376	319323	632033	588525	470337	1357152	425998	530395
782.536	4.39	CCCCCCCCCCCCCCCCCC(=O)OCC(COP(O)(=O)OCCN)OC(=O)CCCC(O)\C=C\C=C\C\C=C\C\C=C\CCCCC	782.53528:1846642 783.53863:1154139 784.54199:401805	78.9578:44847 79.82407:3052 111.08007:3598 122.00046:4331 123.08036:21286 127.07568:4866 127.1117:6389 139.07558:11838 140.01088:53513 153.12769:5442 155.07059:35999 163.07518:3818 163.14903:16645 165.12717:4897 167.07062:28663 179.14348:19010 196.0377:41294 203.17995:4764 220.50757:7048 244.68941:4068 257.22839:28564 273.22342:16954 275.2402:3356 283.26443:384590 301.2179:32624 317.21201:53553 3…	OxPL	OxPE 38:4+1O; OxPE 18:0-20:4+1O ;	395631	77531	112914	0	0	0	0	0	0	0	0	0	0	0	0	0	0	13719	704578	921138	189116	73164	599707	687612	707160	471869	1846642	1041325	55124	0	0	441463	181072	391637	398791	574799	446381	118401	657339	131207	696178	456107	504314
715.575	4.39	CCCCCCCCCCCCCCC(O)C(COP([O-])(=O)OCC[N+](C)(C)C)NC(=O)CCCCCCCC\C=C/C=C\CCCCC	715.57416:1675815 716.57751:947061 717.58087:209957	71.07298:18658 86.09649:234061 98.98409:14858 104.10703:34575 107.71363:3832 122.01752:2844 124.9999:145800 132.95938:3356 141.8856:3344 144.89421:3347 146.98241:4804 179.76569:3284 184.07336:3034763 214.30585:27367 656.42847:4255 697.56299:6034 715.57965:39046	SM	SM d35:2; SM d17:0/18:2;	1135430	820961	980731	778447	725642	911502	1073233	1158510	1478566	1320790	1166665	1008357	976604	980424	949544	859568	1034097	377687	1061749	1287150	564150	412531	699832	894787	1064268	803642	807294	463725	863503	534568	533873	878122	994333	477115	657475	512966	1901432	1025612	1069608	956226	2165355	750909	1125701
686.476	4.4	CCCCCCCCCCCCCC(=O)OCC(COP(O)(=O)OCCN)OC(=O)CCCCCCC\C=C/C\C=C/CCCCC	686.47772:1473924 687.48107:781066 688.48443:192821	78.95776:22007 100.93238:34154 115.91956:99944 140.01097:43134 146.44914:3572 158.9745:53126 196.03758:27260 227.20157:384912 239.20219:17973 253.21716:60641 267.23328:32565 279.23309:809379 281.24969:3939 314.79257:2929 323.54706:3610 424.24677:25186 458.26874:4927 462.29712:3427 464.28809:4609 476.27838:4404 499.12494:3225 554.33545:5984 596.38849:4020 686.47766:155374	PE	PE 32:2; PE 14:0-18:2;	28663	0	11374	8339	0	13340	0	18778	0	18571	0	36154	0	12053	0	0	11313	139581	38961	19894	0	12003	55588	30191	74928	9252	96392	54093	0	11964	0	16970	23598	0	10053	0	10618	0	29160	67544	17124	10026	0
792.586	4.4	CCCCCCCCCCCCCCC(O)C(O)C(COC1OC(CO)C(O)C(O)C1O)NC(=O)C(O)CCCCCCCCCCCCCC	732.565:10509119 733.56835:5651981 734.57171:1531610	71.01257:914448 72.04399:33830 72.99184:29632 73.02816:32771 82.15492:8928 83.0127:57406 85.02824:97390 87.00751:44532 89.02322:977667 95.0127:83114 100.03953:24263 101.02328:839187 108.42847:9143 113.02333:496208 119.03394:582647 124.19727:7720 125.74426:8551 131.03436:72261 139.03897:8571 143.03398:124660 149.04463:54147 159.9613:8216 161.04524:84012 172.50658:8297 179.05537:214161 215.39201:80…	Cer	HexCer-AP t34:0; HexCer-AP t18:0/16:0;	159933	260922	419709	132592	232651	59086	159086	127534	159274	223230	148804	213779	88148	286485	148596	107839	93220	151309	259895	400643	143737	69742	145405	210306	173755	287039	562471	424525	109192	102412	15640	70563	224899	165465	226654	310447	258912	281384	121501	139481	530519	155010	253324
736.494	4.4	CCCCCC\C=C/CCCCCCCC(=O)OCC(COP(O)(=O)OCCN)OC(=O)CCCCCC\C=C/C\C=C/C\C=C/C\C=C/CC	736.49408:801497 737.49743:406244 738.50079:56236	75.39187:3104 78.95786:18368 110.86336:3069 122.00037:3388 140.01126:22070 196.03809:12001 205.19479:5324 213.86703:24625 253.21765:229598 259.2438:28062 272.07095:3085 303.23346:367178 450.2641:26640 576.64062:3280 736.49402:76147	PE	PE 36:5; PE 16:1-20:4;	112794	0	0	11716	0	102947	0	201473	0	55888	0	104063	0	0	10658	9108	180836	801497	322085	192862	38485	23508	175024	121389	503498	28908	529611	453928	93525	16043	16604	544631	0	90923	183443	199902	73444	94097	591360	206163	550619	184367	186803
756.556	4.41	No record	756.55414:13979286 757.55749:6505847 758.56085:1551729	70.89945:11110 71.07294:113163 76.11911:12809 86.09651:1936753 98.98442:93514 104.10712:208835 110.41565:10962 123.11434:13878 124.99998:920007 179.77948:12231 184.07344:22687910 195.35027:12039 260.08188:12708 302.35004:13870 404.25528:12699 476.3205:17081 494.3273:64215 573.49115:16280 630.40814:17861 756.5545:1502209	PC	PC(34:3) A	67850576	14711552	14924892	20892379	16748006	22529227	22401598	28019925	18832616	32017769	22223587	44412385	20509470	14075930	15091494	22430188	21802706	67929129	130809553	48820903	32690587	16087713	74388883	53277825	62666477	16211051	129339003	79256280	30773540	27291137	44500183	82278744	15412895	63995558	49725838	40938006	57614562	117837945	89171634	61839934	130885611	79597712	93557974
778.536	4.41	CCCCCC\C=C/CCCCCCCC(=O)OCC(COP([O-])(=O)OCC[N+](C)(C)C)OC(=O)CCCCCCC\C=C/C\C=C/CCCCC	778.53717:1876964 779.54052:822923 780.54388:126756584	71.0732:29482 79.05421:8189 81.06995:57358 83.08555:23551 86.0965:242951 89.05968:18944 93.06995:17083 95.08562:60641 97.10124:6940 107.08555:13045 109.10116:24629 121.10132:25740 123.11672:15640 133.08652:7447 133.10089:3547 135.11717:17015 137.13318:7466 146.98181:572831 149.13223:7402 159.79477:3470 161.13235:4412 163.14609:4718 164.99152:6272 177.93542:3399 184.07355:13561 202.39055:4102 237.…	PC	PC 34:3; PC 16:1-18:2;	9095013	1876964	1833009	2460344	1668197	2413239	2524436	3512546	2203900	4158062	2657560	5558027	2269556	1771311	1609989	2475959	2621666	6334365	15891759	7016850	3972002	1453736	8270168	6098237	8731931	1873362	16568448	9910447	3911869	3097079	5423230	10676927	1639612	7807264	6480894	4579682	6231497	16636833	10542230	8633405	15537924	11310793	11280215
773.535	4.41	CCCCCCCC\C=C/CCCCCCCC(=O)OCC(COP(O)(=O)OCC(O)CO)OC(=O)CCCCCCC\C=C/CCCCCCCC	773.53503:1443727 774.53838:958928 775.54174:285093	71.63183:3002 78.95782:46949 84.42236:3109 87.04367:3844 152.99492:114923 171.00549:35359 209.02142:4148 227.03145:17216 255.23254:18790 264.50296:3590 281.24884:1850006 298.38806:3743 399.74332:3573 417.24121:25957 491.27972:24479 509.29138:37689 517.40704:3727 625.54395:4288 713.53699:7666 773.53571:528131	PG	PG 36:2; PG 18:1-18:1;	9537	69880	113319	30842	8915	634049	118677	258792	460935	9493	277782	365237	169208	16554	13238	19988	102181	799746	598329	509225	275619	17007	700111	416521	1228667	244211	50382	657989	9405	17862	0	994466	229628	26862	399253	15298	868766	26908	1217472	1110861	1280976	539987	342374
780.554	4.43	No record	780.55408:29449672 781.55743:16566259 782.56079:4188089	71.07326:281488 77.60316:31768 83.89713:32131 86.09647:5439682 89.77943:28877 98.98423:227142 104.1071:504406 113.7422:29106 124.99992:2884768 137.93535:30184 145.48238:31679 160.59042:31956 183.38069:48724 183.39706:36245 184.07336:57276788 184.75362:39114 184.77081:43647 189.70288:36166 218.00092:135155 235.52802:27980 263.54501:37173 354.76749:36675 458.51038:31526 478.3287:33617 496.34296:131…	PC	PC(36:5) D	391137876	138367968	112189721	167160932	76755321	233286412	314485600	279170258	230190606	295419296	378557148	207879280	186065412	126894482	117307617	114125165	207736420	147649523	423340560	163363206	237731216	36017272	414531496	346025342	286077020	92332603	380669456	137089814	162918686	103417757	315729032	377295136	88926376	364589392	284974822	198190540	479226852	280223688	559667848	147198950	668180094	351671716	570784624
806.569	4.44	No record	806.56976:70275504 807.57311:38567564 808.57647:11042790	71.07305:703217 86.09652:9578885 98.98419:469806 104.10712:807924 124.99994:4961074 129.84668:63225 176.53366:60303 184.07347:98136816 188.5264:58731 218.41904:231468 520.34399:119086 526.33191:81552 806.56976:5872980	PC	PC(38:6) A	32703342	37131068	27934970	34934324	29660518	66970864	44765348	40853628	56441052	52694060	34395088	51042812	41597464	36112832	30610032	44800032	50181748	51875604	53362752	20273084	33509958	11157654	45746300	33563492	71064736	32676110	50684144	33293758	29496616	28161062	36686672	50118464	35854032	19654648	38735044	21283564	65133236	27703968	70275504	46072164	69817200	30913356	38878808
828.552	4.44	CCCCC\C=C/C\C=C/CCCCCCCC(=O)OCC(COP([O-])(=O)OCC[N+](C)(C)C)OC(=O)CCCCCC\C=C/C\C=C/C\C=C/C\C=C/CC	828.5509:16715227 829.55425:10104764 830.55761:2845722	71.07304:199582 79.05429:201559 81.06991:400043 83.08559:81312 86.09646:2143567 91.05431:253787 93.06991:227145 95.08553:375620 97.06492:27264 97.10136:19873 105.06993:164818 107.08546:139313 109.10128:134136 117.0698:61960 119.08563:190175 121.10094:106012 122.44144:16234 123.11656:83298 124.99895:23978 129.06972:19325 131.08578:57098 133.10161:147785 135.1167:32117 137.13226:26846 143.23386:143…	PC	PC 38:6; PC 18:2-20:4;	3880699	5926915	4660655	5066198	4069953	8400758	4730679	5158431	7650454	6249745	3760814	6778717	5529908	5653138	4528208	6963562	7139337	5224928	7241873	3215079	4452995	1279862	5687447	3365665	8603559	5544296	5268050	4571284	4703178	4288600	4315189	5579846	4835575	3998612	4821080	2703664	6104780	3548038	9834533	7327836	11661143	3624252	6377085
840.532	4.46	No record	840.53137:130678 841.53472:77059 842.53808:0	0	PC	PC 38:6; PC 18:1-20:5;	2492219	3840747	3813156	3608516	5103149	5309541	3450060	3465012	4464241	4177512	2693911	4297687	3990621	4271101	3902774	4934365	4163993	5127644	3318409	2085204	2926107	2160276	4666651	2912613	5276933	3849807	5720207	4312304	3418582	3569015	1284494	4426788	4834757	2787225	3185539	2072190	3652413	2454712	5418328	4843856	5734564	2887398	3296010
776.546	4.46	CCCCCCCCCCCCCCC(=O)OCC(COP([O-])(=O)OCC[N+](C)(C)C)OC(=O)CCCCCCC\C=C/CCCCCC	776.54645:1006914 777.5498:553233 778.55316:63472	78.9577:29824 79.79058:3295 90.40812:3291 119.55552:2792 132.76543:3691 152.99504:7459 168.04204:33720 220.34621:5905 224.06952:15065 227.20207:28287 239.20157:15780 241.18909:7240 241.21742:259089 253.21744:485938 255.2316:5681 267.23364:58859 281.2486:7251 466.2941:19378 478.29446:4002 485.56473:3424 561.79797:3420 702.50763:192747 776.55359:5395	PC	PC 31:1; PC 15:0-16:1;	560650	0	35753	48771	163077	103573	185587	310805	111292	274233	94208	229102	149696	42921	43852	36468	197494	327884	327520	199477	243619	58784	195713	377334	365561	29907	673175	261453	165236	68392	0	450768	19486	295298	220800	315492	70429	487814	356479	240979	588050	393781	416060
735.52	4.46	CCCCCCCCCCCCCCCCCC(=O)OC(COC(=O)CCCCCCCCCCCCCC)COP(O)(=O)OCC(O)CO	735.5199:2024277 736.52325:1012848 737.52661:341865	78.9578:47401 82.02683:3216 82.93552:3189 96.96855:3605 152.99498:137325 171.00594:39101 209.02225:4919 220.64075:4309 227.03152:16307 241.21732:1328931 241.94406:3917 244.62041:3397 255.23363:24894 269.24805:29063 283.2644:566994 311.2236:20300 348.86398:4095 419.25461:29034 451.24884:5410 485.42697:3895 493.29333:18253 511.30569:31301 661.66309:3808 735.51935:572079	PG	PG 33:0; PG 15:0-18:0;	223072	210628	266662	185842	300173	229174	242968	278146	209517	246713	288000	228523	263886	272305	256193	236116	164445	202099	168928	178272	188740	204992	216795	243246	296175	221715	528611	301175	205148	239752	20896	309176	249027	211590	198610	194663	204701	261245	214931	188124	295543	198189	223749
790.516	4.47	No record	790.51794:356725 791.52129:232617 792.52465:188335_814.56152:2976114 815.56487:1628067 816.56823:476059		PC	PC (34:3)	8753097	5077947	4344031	3080403	4987062	7028963	7316973	7646142	4940435	7480344	4794003	4832873	5021985	3361332	3701055	3430610	6138934	6693977	7269976	5641288	5507951	2029460	6914406	7955444	6442256	5038875	12887758	11277391	4485374	8620210	1729212	5837742	3485336	8840989	7793772	5236051	7277126	15045791	5868886	6860231	6666968	7671205	8425006
718.538	4.47	No record_CCCCCCCCCCCCCCC(=O)OCC(COP([O-])(=O)OCC[N+](C)(C)C)OC(=O)CCCCCCC\C=C/CCCCCC	718.53882:2174874 719.54217:1236545 720.54553:420394_740.52063:1367157 741.52398:675104 742.52734:82807	70.93996:3620 71.07295:21597 86.09656:350208 98.98444:21747 102.39655:3400 104.10734:41143 124.99998:193501 156.76974:3257 179.03883:3647 184.07349:4127767 185.07707:30391 187.94168:3586 278.34067:4116 279.7731:3636 285.91754:4014 351.62079:3483 469.23682:3817 536.03864:4099 591.33307:3693 718.53839:254733	PC	PC(31:1)	5349443	201397	455502	525456	655218	724529	1493042	2308856	982270	2598582	770322	1700566	967979	550445	429645	452147	1833885	2469484	4517947	1677380	1638636	344869	1671181	3000216	2892302	441789	3432947	1727244	1205767	563377	559173	3082519	275574	2924547	1739819	1703826	1087248	4820096	3934411	1607320	7449911	3474180	4362429
832.586	4.47	CCCCC\C=C/C\C=C/CCCCCCCC(=O)OCC(COP([O-])(=O)OCC[N+](C)(C)C)OC(=O)CCCCC\C=C/C\C=C/C\C=C/C\C=C/C\C=C/CC	832.58508:3763534 833.58843:2268362 834.59179:686772	71.07309:49465 74.0015:3870 86.09648:781224 90.55354:4517 91.0544:4278 98.98424:39751 101.68129:3847 104.10698:75920 124.99993:402863 146.98157:7019 170.02815:4832 183.3801:4544 184.07333:7744946 185.07668:10593 206.28745:4937 212.86958:54297 264.42215:4657 502.32968:7109 552.35779:4966 570.35571:5833 630.40967:7755 649.51923:5944 773.52045:6076 799.29004:4659 832.58521:430586	PC	PC 40:7; PC 18:2-22:5;	1553757	1329549	1306541	814265	666155	939358	1286163	1291760	1008384	1182385	861303	1982316	684438	766690	652620	1425294	1747897	588354	2655786	575136	1209505	505437	1645671	804905	1623259	547169	1509982	841444	748040	1059136	988699	1006286	779986	870486	1102724	460050	2347416	1047684	1559397	1481687	3101027	839186	1482379
756.554	4.49	No record	756.55432:31317492 757.55767:16537159 758.56103:4531552	71.07324:323606 86.09653:4773240 98.98442:276220 104.1071:422289 107.67455:26129 118.68751:26883 125.00004:2360890 184.07346:54230320 184.76962:36904 225.99461:30133 496.34454:64834 756.55414:3644712	PC	PC(34:3) B	101813640	48476632	37589576	23706448	27577538	61987280	68486136	66712280	40990512	73468808	33445380	49963120	35197304	23033682	24742272	25992696	61440984	61584496	116959640	46933680	45275316	10388239	62756840	69182384	66146720	37967816	82376584	98018648	31806680	77020792	32411996	44988332	24179982	84432872	69373800	30005480	105104256	175769600	66991104	69045448	97340856	65787480	105093440
826.562	4.5	No record	826.56165:2020296 827.565:1148134 828.56836:396129	75.56186:3537 78.95786:30845 90.82986:3544 99.393:3063 168.04254:36686 177.95078:3511 183.85645:3482 218.5466:13593 224.06984:24487 231.12112:3998 241.21713:165532 242.07941:3708 259.2431:23847 279.23303:989738 291.94284:3760 303.23306:318927 466.29477:28997 486.29843:5886 504.31204:29117 616.60962:3793 752.37122:6850 752.52466:166807 766.54016:254866	PC	PC (35:4)	1685763	1317808	1680072	1989525	1862700	1780988	1385420	1907484	2321082	2117010	1944214	1690336	1797646	1925695	1734970	2280902	2020296	1150653	1673494	861996	1053128	898049	1162667	1032420	1796391	1156489	2337263	1101973	1294330	1572338	392478	2004356	1860811	856162	1195113	1085694	1264667	938017	1798164	1427273	1537624	1107169	1274333
636.496	4.51	CCCCCCCCCCCCCCCCCCCCCCCCCC(=O)OCC(O)COP([O-])(=O)OCC[N+](C)(C)C	636.49683:668441 637.50018:276036 638.50354:33612	71.07281:4763 74.62515:3469 86.09656:64658 103.67584:3220 104.10712:320245 124.99981:24373 141.34801:2629 171.83194:2632 184.0735:395885 218.97903:6775 258.11029:5874 453.42844:3725 518.78412:3085 618.48859:41234 636.49689:165442	LPC	LPC 26:0(SN1);	329932	287042	271188	118227	82882	117345	197057	251116	178463	285554	165850	203825	189998	214058	136995	146174	309899	304819	795448	170064	266893	101764	176552	246799	190456	253077	411791	229741	159532	165119	230232	145908	188376	171314	275872	201214	352781	356436	225212	117232	662963	177671	507144
736.494	4.51	CCCCCCCCCCCCCCCC(=O)OCC(COP(O)(=O)OCCN)OC(=O)CCC\C=C/C\C=C/C\C=C/C\C=C/C\C=C/CC	736.49353:2827200 737.49688:1657324 738.50024:338148	78.95772:57176 83.04907:3895 83.28045:2913 83.74733:3017 84.35394:3576 96.96833:4475 122.00024:6683 140.01085:100791 140.33937:4042 152.99487:5501 163.07516:3722 172.78941:2955 185.11784:4799 196.03745:67344 196.05638:3962 203.18056:32209 213.62099:3465 217.91896:3465 217.94023:7189 223.16948:6629 255.233:900226 256.23657:21352 257.22751:177059 269.24783:29629 270.25137:22534 301.21741:1006863 30…	PE	PE 36:5; PE 16:0-20:5;	1766991	223146	427407	494346	255843	983786	664240	1851703	641311	907571	698336	896552	398460	239513	203345	238365	760536	1276071	1823027	948532	615326	172680	1142813	1483594	1571493	289142	2827200	1010969	507120	398311	87379	1077628	175900	936132	888510	832102	1087051	592603	1663867	839621	2594625	1017796	1427817
782.57	4.52	No record	782.56989:53172044 783.57324:25698594 784.5766:6911330	71.07313:580609 83.33298:50482 86.09653:8215222 98.98447:425376 104.1072:897566 104.66214:54215 124.99997:4450502 172.42427:57353 184.07347:91767080 188.5074:49429 215.54509:283745 502.33005:115764 520.34399:222050 699.70343:56072 782.56982:6951968	PC	PC(36:4) A	167013408	188247120	218767360	179927248	190256400	146019344	165309824	132559288	155180976	175076912	108957624	317171776	107602248	149906512	101928288	196322000	168253152	116932848	190316864	74150472	111222064	33151214	77560984	80314584	244083312	115061592	159608304	161971440	101202776	193110704	68131664	64456256	86659304	53172044	102734336	47424384	235948400	135769536	86704032	256873376	177916256	74000216	84019488
768.554	4.52	No record_CCCCCCCCCCCCCCC(=O)OCC(COP([O-])(=O)OCC[N+](C)(C)C)OC(=O)CCCCCC\C=C/C\C=C/C\C=C/C\C=C/CC	768.55426:2434654 769.55761:1289616 770.56097:468864_790.53613:1431716 791.53948:1107561 792.54284:354821	71.07299:30880 86.0965:446100 88.11156:6701 98.98438:23043 104.10706:36499 124.99995:224938 135.72191:3863 146.98241:4158 184.07346:4770454 219.02596:8388 391.57623:4156 396.58389:4156 482.32529:7209 768.55457:272276	PC	PC(35:4)	13544735	6580224	5422204	6941017	7312305	14355275	7943358	11519361	11241407	15688412	10887781	9897885	11561520	10769406	10023602	11244963	10785770	5973726	8309498	5042286	5604033	2220135	6350723	6368241	12616730	4759682	7924167	3980939	5732801	4619235	3628122	13111468	8845844	4266809	5765061	4487349	11392598	4928193	15647160	6672836	15504540	5400032	9172317
804.551	4.52	CCCCC\C=C/C\C=C/CCCCCCCC(=O)OCC(COP([O-])(=O)OCC[N+](C)(C)C)OC(=O)CCCCCCC\C=C/C\C=C/CCCCC	804.55072:24697928 805.55407:15040525 806.55743:4122563	71.07296:294255 71.08549:22649 79.05422:174167 81.06993:799805 83.08549:105232 86.0965:2887206 91.05424:102047 93.07009:275763 95.0856:703080 97.10143:91146 105.06996:91447 107.08521:150583 109.10108:319468 119.08562:112308 121.10107:186566 123.11674:172960 133.1011:109449 135.11681:141347 137.13287:34595 146.98177:6427937 147.11703:53614 149.13203:32819 161.13231:52202 163.01573:29010 163.14815:…	PC	PC 36:4; PC 18:2-18:2;	26182766	28928830	35847159	27387671	25822934	21052163	24327744	21995354	23697369	25576007	18997731	36445366	16162858	24484143	16481461	30176609	25611823	13516879	23758947	12864233	18761475	4146200	10930957	11338730	31527182	19765139	22250243	21685144	17305133	28711091	11217608	10265188	11992467	7701320	17062633	6292713	26239986	19119234	13324991	33954924	22356553	12442702	13164535
684.542	4.53	CCCCCCCCCCCC(O)C(COC1OC(CO)C(O)C(O)C1O)NC(=O)CCCCCCC\C=C/CCCCCCCCC	684.54272:384639 685.54607:74441 686.54943:0	0	Cer	HexCer-NS d33:1; HexCer-NS d17:1/16:0;	68735	36486	111175	76050	104791	22105	117161	142297	89264	119396	139480	131851	75658	72475	51778	102692	98670	50825	62795	157517	19174	24325	50023	73441	89938	76032	93852	60141	77252	45160	0	57662	50919	22331	35749	61734	103399	111816	66956	114869	325161	38377	66624
740.561	4.55	CCCC\C=C/CCCCCCCCOCC(COP([O-])(=O)OCC[N+](C)(C)C)OC(=O)CCCCCCCCC\C=C/C\C=C/C\C=C/CC	740.55884:1943279 741.56219:1244464 742.56555:291107	71.07303:24883 71.08556:5946 86.09647:359986 98.98425:8008 104.10703:50107 104.64491:3738 111.49762:3183 111.5303:3949 115.11174:3518 117.09102:4588 124.99992:172123 125.76785:3306 146.98239:6001 152.36449:3235 155.98228:3323 172.24803:3952 173.15465:3885 181.99741:3520 184.07335:3759015 196.28215:3542 297.87787:3764 362.15884:4553 555.47772:3935 681.4491:4430 740.55847:219364	PC	PC 34:4e; PC 14:1e/20:3;	370130	788107	382742	628167	363706	827392	888438	776455	495981	527857	970150	2460374	443476	358999	375439	409616	661611	308067	278930	282067	301503	145899	293387	360478	351170	180815	430818	467098	332309	349944	390479	436533	1005515	398662	404485	441623	500828	259844	435614	301510	1096296	304608	455667
737.538	4.56	No record	737.53809:1052950 738.54144:384648 739.5448:497763	78.95776:263877 82.96878:3234 87.72157:3254 147.18777:3499 168.04239:293427 174.35266:4148 177.42641:3380 217.91899:3272 220.51247:5192 247.8078:3388 255.23271:29686 256.23682:14028 269.2478:4509 301.21686:19382 302.21835:21566 336.16452:3289 366.60406:3334 687.54596:671068 737.50671:17079	SM	SM (d34:1)	52376171	58589615	67517470	58292542	60649829	57882800	63636921	67240024	61077430	70083832	66837204	59145520	61399019	68158737	58322222	59850973	54664594	55549863	62458244	76513974	60794857	47856125	58079870	65502964	59529082	71714011	85459458	71519226	56867497	57896943	29249014	57627728	63515160	52286490	61087999	65204358	77686915	76357803	55222650	64179647	83897539	55973630	62652982
703.575	4.57	No record	703.57513:882033856 704.57848:467759456 705.58184:109910056	71.07306:8938754 71.09464:740032 72.34863:870384 72.6305:726323 75.53075:758751 85.02824:811859 86.09649:117632672 98.9841:7002539 104.10712:17213650 124.99992:62258932 125.01049:1685700 184.07338:1429554176 233.68248:1020845 264.26831:1520098 482.72968:905010 505.39447:1083833 541.14227:903545 630.4137:972694 685.5578:4052676 703.57343:14846436	SM	SM(d34:1)	494687592	571127060	686662100	595410768	455803104	527891944	577620504	646181752	616214268	714672592	609799032	622552636	553145004	634838500	508283012	562253384	578412412	521326394	734376750	844292844	588237744	410208412	523163032	625122188	503136896	754243240	606557464	619450648	525404780	515727188	550204584	478198044	612729296	496879568	560922212	588611904	928578118	803577822	521706496	617392204	1024767058	471819296	778827484
832.586	4.58	No record	832.58575:9189356 833.5891:5266164 834.59246:1602364	71.07312:86340 79.70708:6337 86.09652:1178332 87.1067:7640 98.98428:76931 104.10091:7537 104.10716:124988 124.99998:581576 125.39616:6380 168.38416:6332 184.07344:12318991 258.07742:7202 304.17337:9634 309.27988:7290 349.09116:7043 377.93762:7913 410.70703:8110 414.05115:6927 526.32959:9530 546.35352:14376 612.60254:8861 630.41058:7507 725.56641:7759 832.58521:716592	PC	PC(40:7) A	3451849	3642536	2646848	4013968	2424410	5611864	4757046	4510172	5327795	4754241	3428835	4041058	3563892	3276892	2382964	3928667	4982534	7306652	6407628	2881755	3865370	1646876	4698296	2637458	5686382	2086043	6480100	3510080	4246977	3062342	4853026	5152874	3559158	2632421	4209351	2965762	4320042	2523398	9189356	6172106	10308917	4348904	4531853
802.562	4.58	No record	802.56134:1952902 803.56469:1164001 804.56805:265690	78.9577:21330 80.15369:4625 168.04234:28428 174.66528:3504 194.77924:3405 197.41763:3286 219.79399:5836 224.06932:22488 241.21727:367480 242.07976:3306 255.23401:18338 265.21747:15621 279.23303:1005555 466.29694:36911 720.46912:4184 728.52496:332361	PC	PC (33:2)	3298612	1478005	1745615	1623574	2897478	2038639	1777213	2022065	1546124	2848071	2143324	2524335	1755915	1850330	1983744	1952902	1593836	758783	1277206	1313736	1117542	574058	1115690	1245070	2291389	835897	2580968	1492329	1756086	1375994	271640	1374262	1212826	937966	1337377	952435	1766934	1746702	1085033	1813646	1210301	1295782	1001092
756.553	4.58	No record	756.55359:29935616 757.55694:16198599 758.5603:3406577	71.07304:237018 86.0965:4341428 89.70721:25236 91.59686:21778 94.75906:22592 98.98434:201838 104.10706:428501 124.99993:2328064 150.28897:31911 181.05789:28179 184.07338:47248588 187.16559:47925 327.27243:30572 447.55389:24463 496.34186:47669 500.3132:33344 630.41858:35691 756.55383:2499353	PC	PC(34:3) C	37121760	15241393	11352612	24873334	13823139	50854196	38879296	29552124	46090764	34834476	26075846	25844102	22772108	22335460	19513022	25737074	41507944	65947624	79937872	33109126	42970380	13878185	53658088	55495004	62647964	23909010	74884184	44713500	30504910	26544086	59376696	54580000	17936768	47756660	58568148	65693520	38376976	40384228	87725752	27573986	76162416	69948984	81771704
875.567	4.58	CCCCCCCCCCCCCCCCCCC(=O)OCC(COP(O)(=O)OC1C(O)C(O)C(O)C(O)C1O)OC(=O)CCCCCCC\C=C/C\C=C/CCCCC	875.56677:822952 876.57012:575106 877.57348:164588	74.89588:3377 78.95778:75961 79.00803:3136 81.57677:3485 96.96842:24614 97.39985:3286 98.94323:4687 99.77172:3499 150.90558:3720 152.99487:82521 220.52484:5071 223.00151:38430 241.0119:181529 244.81903:4106 259.02261:18058 279.23303:251638 297.03806:24739 297.28003:279815 315.04803:8272 415.22495:5669 433.27423:53293 577.27563:6581 595.32434:43310 613.33881:14692 875.5672:514274	PI	PI 37:2; PI 19:0-18:2;	182190	63198	98067	32290	91691	18517	55418	50269	14038	86495	25969	93631	0	17309	80006	22375	21776	42214	45185	18317	36220	0	11065	23955	58051	17004	64893	17915	16255	96540	0	29205	11608	14785	19713	0	33215	36752	16435	59251	83363	23204	0
712.494	4.58	CCCCCCCCCCCCCCCC(=O)OCC(COP(O)(=O)OCCN)OC(=O)CCCCCCC\C=C/C\C=C/C\C=C/CC	712.49384:13540373 713.49719:6888570 714.50055:1775727	78.95783:157696 87.50965:10373 90.82792:12550 96.96842:15816 106.32636:9165 122.00072:36595 140.01086:300460 170.67448:10290 187.11087:10680 196.03752:190066 203.38138:10426 204.06514:10530 233.22774:19406 244.72105:11016 251.69945:10498 255.23314:2895952 259.20782:15160 275.2005:22932 277.2175:6900601 321.85397:10203 434.26788:69894 452.2782:278830 452.34436:17074 456.25439:17455 474.26501:23312…	PE	PE 34:3; PE 16:0-18:3;	494724	127548	99245	137690	136195	564681	150591	418303	241391	298579	94279	329701	124459	26127	33310	94755	224315	518871	637365	467514	154150	82564	352386	344197	505115	220986	667450	730764	145587	321844	14638	408648	37201	319296	385470	180394	517730	338448	405346	550426	324535	230502	311381
744.554	4.59	No record_CCCCCCCCCCCCCCC(=O)OCC(COP([O-])(=O)OCC[N+](C)(C)C)OC(=O)CCCCCCC\C=C/C\C=C/CCCCC	744.55371:17362048 745.55706:9241119 746.56042:2438475_766.53552:2678177 767.53887:1769612 768.54223:442455	71.07308:167886 77.9487:13998 86.09656:2415616 98.98437:93800 100.41258:16234 104.10699:279544 108.3251:16316 124.99997:1241868 130.58704:17528 180.41962:14949 183.39357:18995 184.07349:27720504 187.1591:26824 218.50542:30183 218.52611:35506 248.06691:18349 253.46066:17508 270.89923:17144 319.16211:20134 333.55048:16856 744.5542:1873094	PC	PC(33:2)	65268412	30962119	32792452	33877494	42488214	37351309	34658393	42894959	33589145	62405676	42430782	58658071	35125694	36746530	37910657	38474440	34452715	15381672	32305155	28835790	24677810	10522808	20505928	25789847	40123933	19498232	35836106	25701628	30992644	26687076	11388077	24783954	25353820	17558887	24060539	18845308	47704440	37715199	24914021	38222142	34842276	23309900	25828841
778.537	4.59	CCCCCCCCCCCCCCCC(=O)OCC(COP([O-])(=O)OCC[N+](C)(C)C)OC(=O)CCCCCCC\C=C/C\C=C/C\C=C/CC	778.53577:4770698 779.53912:2495570 780.54248:965552	71.07301:58566 71.08559:43577 79.0542:54288 81.06993:65693 83.08564:33421 84.3498:4205 85.1012:47608 86.09645:588499 91.05407:26703 93.07005:86921 93.74655:3839 94.06881:4224 95.08554:87292 97.10108:26815 105.07007:7815 107.0855:45196 109.10139:45855 111.08011:5120 119.08514:5422 121.1013:44547 123.11691:8930 125.00004:8359 135.11691:17338 145.10091:7008 146.98174:1241287 161.13246:5764 163.01562…	PC	PC 34:3; PC 16:0-18:3;	7293273	2866751	2156867	3989572	2533906	6319324	6567085	4401826	5506567	4813680	3354267	4748174	2805624	2816178	3275581	3617202	6400891	11113775	12246064	5966472	6296395	2163603	7640134	9106812	10581991	4016858	12965183	7989224	5099202	4858018	7883028	9349243	2349407	8241548	9001892	8728970	6846068	8073116	12308856	5274810	10638066	11479327	11545104
481.427	4.6	CCCCCCCCCCCC(=O)OC(CCCCCCCCC)CCCCCCCC(O)=O_No record	481.42648:121653856 482.42983:48130048 483.43319:8221750_517.40326:2735870 518.40661:1270845 519.40997:993196	77.37047:93633 90.5183:103266 92.58473:111129 148.26549:128374 164.52377:96226 199.16986:59821248 227.2011:1417396 253.21791:243212 271.22852:154412 281.24881:15984977 299.25931:10971912 299.29126:223038 376.45837:110355 481.42661:12318906	FAHFA	FAHFA 30:0; FAHFA 12:0/18:0;	21449	0	34639	0	19381	31164	47649	12404	10807	91961	11903	12856	13351	19792	34561	11980	8448	72796	21425	8166	38814	16884	30063	10496	39848	12228	101572	19491	16140	44719	9201	52150	16490	0	52559	61473	22316	59691	44839	34824	23744	24122	38037
724.494	4.6	CCCCCCCCCCCCCCC(=O)OCC(COP(O)(=O)OCCN)OC(=O)CCCCCC\C=C/C\C=C/C\C=C/C\C=C/CC	724.49365:1320372 725.497:722772 726.50036:0	78.95785:26252 101.42744:3109 140.01073:43881 180.67984:3276 196.03728:35428 201.44633:3198 205.19589:12188 220.65222:6255 241.21733:399712 259.24316:42989 303.23303:647547 329.82465:3471 420.25058:12860 438.26224:55995 724.49213:134724	PE	PE 35:4; PE 15:0-20:4;	24627	0	0	11232	10045	13902	0	76077	10656	24620	0	36550	0	11421	0	0	0	32200	0	0	8576	0	0	0	78868	8892	29775	24500	23255	0	0	19688	0	0	10302	12808	11070	0	11539	8784	41779	0	0
862.625	4.62	No record	862.62543:5190226 863.62878:2770958 864.63214:987207	70.06509:4471 71.08553:8383 71.67694:3682 73.02822:3818 77.46432:4146 79.05418:9670 81.06991:33526 82.06517:55128 83.08563:5315 85.0285:31084 85.10118:7525 86.09631:21509 91.03886:8599 91.05428:4871 93.0695:16926 95.08562:34289 96.08051:4313 97.02826:19773 97.10118:8321 107.08561:8371 109.1011:23125 121.1009:19938 123.11655:5984 127.03873:8822 135.11734:14197 137.50531:4157 146.9816:17595 149.131…	Cer	Gal-Gal-Cer(d18:1/16:0) or Lactosylceramide(d18:1/16:0)	2945751	4489596	2689231	2472956	3049443	2417121	3103942	3215746	3344078	4161321	2794750	4082804	2829454	3219124	4590873	2854133	3084805	2545328	4623147	4509146	3936262	3354044	3199850	2649964	2575149	3985534	2584993	2825545	2575155	3430814	2258743	1760012	3075299	2749393	2693315	3468004	6095172	2570281	2228819	2788606	4776188	2772252	3199294
864.578	4.63	No record	864.57727:19521270 865.58062:12906637 866.58398:3840402	71.04865:24394 78.94178:17004 78.95779:339385 117.06978:20682 119.08509:21597 121.10098:20367 122.98426:21067 126.59509:18947 133.10094:37940 135.11687:34155 147.11584:20759 149.13239:28543 152.99475:35455 168.02727:35522 168.04216:474325 175.14738:20991 177.16394:26855 177.51367:18302 191.18019:21180 217.75812:24830 217.77855:48453 224.06892:376424 229.19647:268763 242.07936:28735 249.18507:8900…	PC	PC (38:6)	10153185	16340853	22284192	19521270	18454720	19749812	19535888	23306466	22072252	25064162	31584352	20725446	24405136	20628276	18466804	19659204	16115748	25473244	16104684	21634904	13933218	14413967	16489858	15829778	23806642	17483254	30635284	16648224	18959624	14090268	10538730	23590752	23330718	20339858	23893078	14853389	17381758	19843598	26211010	19989908	35757068	13398189	26596348
790.539	4.64	No record	790.54041:793051 791.54376:459195 792.54712:87684	0	PE	PE (40:6)	1264594	1940503	2943745	3429427	1866699	2145326	2384996	2795127	4153341	3585319	4119618	2244565	2551821	3018078	2034858	2965828	2707957	2227717	3209687	1713418	1510744	1948949	2130313	1751690	2810479	2100669	4218311	1907199	2294659	1987828	952421	3415562	3513192	2987938	3001125	1512268	1838176	2098136	2942534	2336091	3900354	1547019	4776639
806.57	4.65	No record	806.56982:106034216 807.57317:63281892 808.57653:19345142	71.07314:1179946 75.51781:116204 86.09652:15450238 98.98418:783490 104.10711:1452552 124.99998:7597658 181.0717:116477 184.07347:163387888 186.18269:105565 218.45105:217012 496.34076:212987 806.5705:10634952	PC	PC(38:6) B	323168580	490777880	659341704	663905896	398126121	573340984	596920846	754583528	760920885	869849344	1029819244	683107063	758647629	594088529	527465722	663696685	608065505	872338204	622274140	432556837	365698306	406214810	491536882	467770036	771257141	531802926	605429836	383516961	583936432	362381146	604299529	769505740	797340851	760909223	745824090	369115366	607106707	577420014	983642535	627692879	1320108623	391489382	1054243060
764.558	4.65	No record	764.55884:5742179 765.56219:3272596 766.56555:746439	71.07304:41964 80.68574:3881 81.06989:6721 82.29634:3565 82.31714:3865 86.09651:754182 91.05446:5455 95.08543:15861 98.98452:41301 104.09976:4782 104.10714:72914 105.17744:4058 124.99994:402524 181.02565:7823 184.07339:7455174 185.4108:4153 193.5452:4653 232.89923:4052 304.17392:4902 339.29031:9825 480.34567:30047 524.31342:58184 623.50403:35777 764.56:429516	PC	PC(p-36:5)/PC(o-36:6)	5416352	6667178	6576001	5727339	4831265	5434495	9433095	8589715	7718961	9931656	18264640	11584998	3704746	3804439	4837053	4986205	10019553	2623097	4773542	4051800	5801433	1606560	7677083	6115335	4264706	3086789	6882159	2883759	7627814	4046247	5708286	5619096	4498823	7606295	6359675	5114134	12008420	11505280	6945838	4068165	18134780	5810376	12575694
828.551	4.65	CCCCCCCCCCCCCCCC(=O)OCC(COP([O-])(=O)OCC[N+](C)(C)C)OC(=O)CC\C=C/C\C=C/C\C=C/C\C=C/C\C=C/C\C=C/CC	828.55121:36267996 829.55456:22849894 830.55792:6572074	71.07315:419325 71.08557:284479 79.05444:306830 81.06993:357215 83.0492:24452 83.08544:175875 85.10128:257192 86.09652:4040857 91.05439:376339 93.06507:17626 93.07001:271785 95.0491:30804 95.08562:451631 97.1012:91667 105.07033:230018 107.08547:133157 109.064:18897 109.10137:226071 115.05437:22931 117.0699:195398 119.0854:135384 121.10131:47679 123.11661:47853 124.99953:101657 129.06973:98803 131…	PC	PC 38:6; PC 16:0-22:6;	30050736	39879956	46518036	37689704	33950084	35921548	31625826	38370408	38089352	35261200	41385984	32757124	36173436	38985556	40142296	42236548	37668584	28134666	29542854	31280660	30966834	39070408	34578400	31491576	35582928	39943668	33983288	29479668	36847232	33398880	35739560	38660320	37974048	32124310	35484960	29177760	31991996	29139322	36267996	32765500	36923032	30753160	35829580
913.583	4.65	CCCCCCCCCCCCCCCCCC(=O)OCC(COP(O)(=O)OC1C(O)C(O)C(O)C(O)C1O)OC(=O)CCCCCCCC\C=C/C\C=C/C\C=C/C\C=C/CC	913.58356:7812261 914.58691:5727104 915.59027:1864840	78.95782:722655 86.04884:7467 88.963:8223 96.96844:174152 134.98444:11545 152.995:667736 171.00504:13973 223.0013:402312 234.70959:7994 241.01212:1679714 259.02292:145444 283.26465:2681670 287.27481:57307 297.03842:225793 315.04959:95127 331.26474:1959009 348.88113:12356 375.7926:8641 419.25751:591054 437.26874:46876 467.259:75865 490.96872:10957 581.31097:492195 599.32379:128078 629.31506:88347 …	PI	PI 40:4; PI 18:0-22:4;	847389	497559	861044	825838	289526	608149	671712	1392580	1140843	1364032	465413	1051838	404262	640410	367516	564954	880273	2223686	3659444	1540334	1239094	819756	1421747	915867	2921396	993753	5232128	1833885	827288	941765	154019	3399548	850305	1886811	1628332	1204096	1864073	1189243	3855720	2454136	4601524	1637054	2057223
887.568	4.65	CCCCCCCCCCCCCCCCCC(=O)OCC(COP(O)(=O)OC1C(O)C(O)C(O)C(O)C1O)OC(=O)CCCCCCCCC\C=C/C\C=C/C\C=C/CC	887.56732:10660735 888.57067:8617685 889.57403:2807293	76.74428:5987 78.95777:1053817 80.49795:6556 83.04895:12700 96.96839:261738 97.06542:5665 134.98438:29770 152.99495:911758 157.65201:6206 171.00508:7676 177.09016:6738 204.99159:6516 220.418:9922 223.00108:506518 233.22701:21550 241.01192:2207861 259.02267:210145 261.25873:73279 283.26443:3301762 287.23709:47814 289.65366:6158 293.18277:6421 297.03839:269368 303.23447:21249 305.24887:3062209 315.…	PI	PI 38:3; PI 18:0-20:3;	8625778	2378930	3267287	3336704	1037949	1871085	2964663	7256368	3621287	5771140	1671649	2810063	1300844	3132036	2232556	2292595	6104598	4430004	18376404	5472231	7773630	2989896	7393939	5620632	25102750	2465179	12176778	4420362	4068944	2577688	459753	15350732	4192412	4843576	3684030	5222968	12597914	2281172	29735068	10220379	32661768	10660735	6722072
706.538	4.66	No record	706.53845:141550736 707.5418:76219128 708.54516:18961900_728.52118:2747199 729.52453:0 730.52789:0	71.07319:1322034 81.07014:97674 86.0965:21852178 95.08567:136499 95.86031:114542 98.98445:1108916 104.10715:1909043 124.99994:10647949 144.59824:111255 181.07147:123016 181.99106:151939 183.38196:200450 183.3976:153212 184.07339:255427744 184.75273:189921 184.76891:204882 185.07668:142567 186.19214:134648 217.47803:245411 217.49808:114901 239.21967:104788 468.3103:178060 478.33279:124620 496.3392…	PC	PC(30:0)	125448856	18104703	31053849	30350693	33337096	40658558	75603402	58092224	38394190	93152388	31343626	62028748	47973479	37728447	27410288	31594270	88907936	73930482	66933344	47571976	51490811	17768926	44491410	51504856	103457906	26818218	64650222	52421561	29266052	40036769	21968297	73948226	16994630	57628865	48051632	49173862	47233236	94335196	85061388	65336608	108954254	76525634	79200886
750.531	4.66	No record	714.55359:1989982 715.55694:1320070 716.5603:289532	71.01254:332507 72.99173:5145 73.02814:14070 78.95788:73093 83.01241:16919 85.02809:36038 87.00758:20160 88.03918:6947 89.02319:354358 89.78094:3250 93.16605:3440 95.01265:27721 101.02322:332740 113.02331:157414 113.03246:4501 119.03388:160233 131.03381:21787 141.78317:3623 143.03372:41153 149.04456:7593 161.04459:29714 168.04239:47626 179.05545:68586 185.79726:3773 207.43878:3522 214.05026:4289 …	Cer	GlcCer(d14:1(4E)/20:0(2OH))	4500657	3780593	4689046	3296199	3725742	3544805	4425503	4789036	4926839	5704130	3756803	4477806	3103418	5236352	3643913	3326319	3401274	2332416	5375623	7864132	3632072	1981569	5095979	4616668	3914514	4720746	7793973	8139755	4305071	4126198	577765	3630103	3635735	2833313	4366058	4856009	7307930	5796430	3384886	5066322	14076161	3613342	4959772
837.551	4.66	CCCCCCCCCCCCCCCCCC(=O)OC(COC(=O)CCCCCCCCCCCCCCC)COP(O)(=O)OC1C(O)C(O)C(O)C(O)C1O	837.55103:8220736 838.55438:5027603 839.55774:1594313	75.0076:40848 78.95775:678746 96.96174:8223 96.96841:170493 99.00757:59847 105.63322:5271 108.81036:4225 113.02295:9445 134.98407:29013 152.99489:666906 157.0135:7187 171.00572:8592 223.00105:410623 241.01184:1563062 253.21617:5614 255.23297:2220990 259.02286:126807 269.24826:7164 269.27933:4605 281.2485:117042 283.26434:2589754 297.03839:196937 297.07516:10234 301.21674:5337 302.22147:6232 315.0…	PI	PI 34:0; PI 16:0-18:0;	1356161	344324	679535	381132	344121	295524	698718	35357	701855	920317	426431	35671	285878	389281	301242	444688	871653	9496112	1489166	961593	577182	292128	300695	31671	838732	377811	8220736	579616	416719	923607	30186	491085	457059	2513449	1400631	880886	456404	1070682	674946	1114107	2256622	914277	2702240
764.547	4.66	CCCCCCCCCCCCCCCC(=O)OC(COC(=O)CCCCCCCCCCCCC)COP([O-])(=O)OCC[N+](C)(C)C	764.54663:16043520 765.54998:9618454 766.55334:2664902	78.95778:403369 83.22188:17023 152.99492:25621 162.01369:18558 168.04256:546665 224.0695:284809 227.20155:9037501 241.21776:23784 255.23315:8533165 256.23669:62937 257.23849:21045 305.24612:16009 327.23199:37162 328.23642:61352 329.24042:31740 431.54367:16198 434.26767:61824 443.12057:19910 452.27832:245351 462.30048:91640 480.30948:298210 481.3338:18768 690.50879:4885210 714.56757:146491 764.520…	PC	PC 30:0; PC 14:0-16:0;	3316110	635572	1197628	982685	1757207	1663839	2898297	1972652	1311111	3283070	1109363	2078766	1851734	1278401	987404	1126790	2350438	2527086	1746891	1690015	2071538	643103	1791475	2023359	3738942	1019221	3503383	2652141	1127710	1432231	285596	2519072	719468	1741459	1827020	2105586	1796689	3604536	2314865	2242991	4018107	2670004	2529539
738.51	4.66	CCCCCCCC\C=C/CCCCCCCC(=O)OCC(COP(O)(=O)OCCN)OC(=O)CCCCCCC\C=C/C\C=C/C\C=C/CC	738.50977:8208530 739.51312:4508887 740.51648:1272056	72.74939:7611 78.95786:215610 96.96839:11070 122.0004:18003 140.01093:278490 196.03793:207199 205.02275:8142 214.04884:9955 218.59329:11109 253.2191:56232 259.20728:10011 275.203:12535 277.21771:4566612 279.23325:2903211 281.2489:2561069 303.23184:10079 305.24899:100826 322.14008:8424 389.36932:8484 456.25305:35246 458.26727:13841 460.28592:38865 474.26425:43059 476.27933:79128 478.29492:188398 6…	PE	PE 36:4; PE 18:1-18:3;	1942195	692097	656800	766730	690885	1397357	511736	1548028	882369	933573	733264	1918904	287981	402357	275964	699535	779414	2500572	3398526	1184107	614995	174088	1064484	929396	3948545	1267900	2751833	1833832	420075	1497514	0	1721683	399220	658152	875246	488157	2963384	1318726	2209344	3099440	2175977	699737	862786
787.599	4.67	No record	787.59827:7030416 788.60162:4390878 789.60498:1090218	78.95773:2643387 96.96847:36942 101.56139:7060 122.98414:125527 167.41208:7821 168.04228:2971330 240.21404:8502 304.21045:7735 343.2193:8010 447.30099:36879 624.47644:14797 642.48859:15297 708.03925:12083 713.56165:6612965 728.52338:36105	SM	SM (d36:2)	2726648	3858866	5343943	3475993	4731950	7376684	5769695	6586091	7030416	7305585	6755583	5461983	6013571	5301676	4844262	4091850	4062359	4410108	4852294	12008333	5463880	3844769	6035790	7401248	5697540	8946885	9332328	8067880	8321872	3613886	1347345	6841986	5974540	3440188	5261820	6480889	13273044	6650428	6998948	8971727	10336659	6040078	6860930
507.442	4.67	CCCCCCCCCC(CCCCCCCC(O)=O)OC(=O)CCCCCCC\C=C/CCCC	507.44223:29972268 508.44558:12695881 509.44894:2353172	81.85236:27276 85.97766:26042 93.97706:25926 121.56715:28250 212.61882:166865 212.64433:144547 225.18585:14039311 227.20171:49001 253.21742:803151 271.22952:91617 281.2489:3474093 299.25943:2560190 427.28159:25307 447.35474:91493 472.23184:25504 507.44232:3346139	FAHFA	FAHFA 32:1; FAHFA 14:1/18:0;	0	0	0	0	0	0	0	0	0	0	0	0	0	0	0	0	0	36571	18186	0	0	8292	18781	14939	65917	0	130586	0	0	0	0	63563	0	23794	15108	32824	0	24102	17961	0	60007	12884	15655
747.567	4.67	CCCCCCCCCCCCCCC(=O)NC(COP([O-])(=O)OCC[N+](C)(C)C)C(O)\C=C\CCCCCCCCCCCCC	747.56702:1522174 748.57037:948576 749.57373:251648	78.95773:458882 84.51975:3011 89.88703:3083 96.96842:6248 100.6106:3090 111.7784:3669 122.98402:7765 168.04227:543821 214.13464:4481 220.51608:5700 232.69589:3265 303.46722:3775 449.31665:7298 616.46808:4722 673.53003:4219 687.54559:1241538 701.48584:5087 747.55121:6402	SM	SM d33:1; SM d18:1/15:0;	283360	387705	537822	550421	389046	327833	424725	440685	688415	508738	348455	344739	374808	660549	391205	459056	457382	186684	728046	682605	376147	296592	419188	411849	300866	562354	888790	603168	369487	440044	33877	479184	539330	334667	376032	467154	649354	559010	291850	415877	661145	328986	659585
281.249	4.67	CCCCCC\C=C/CCCCCCCCCC(O)=O	281.24887:2273841 282.25222:352118 283.25558:2328353	103.58362:2493 114.03432:2461 133.56622:2479 149.00873:4210 179.58261:2360 191.05635:3193 220.52745:3168 236.41843:2667 244.71481:2334 262.38477:2511 263.05997:8916 281.07233:16894 281.24887:1225470	FA	FA 18:1;	1227448	1152033	1264537	821142	1723345	1834952	1401767	1425484	848883	1248964	1692125	1343005	1801038	1247998	1354743	1028284	784487	2079467	869172	2273841	1745160	1012707	1962141	2199005	1392759	1858832	1656219	2390125	1642771	999840	1325344	1676053	1365560	1339054	1537398	2031060	2182120	1982271	1925067	1660741	1815382	1817353	1302437
761.586	4.67	CCCCCCCCCCCCCCCC(=O)NC(COP([O-])(=O)OCC[N+](C)(C)C)C(O)\C=C\CCCCCCCCCCCCC	761.58466:4188149 762.58801:2781058 763.59137:585440	71.01257:41379 78.95773:1565318 83.60108:3902 85.02792:5527 89.02313:34415 92.40855:4225 96.96832:29031 101.023:35961 103.17702:4302 113.02346:18729 119.03379:7644 122.98407:57897 132.12057:4260 135.79919:3828 151.00667:3857 168.04228:1717145 225.222:6575 226.22449:4522 271.22968:23987 272.23349:10193 280.26379:6943 281.24884:23337 282.25287:17303 284.30383:4429 296.26108:5648 303.23404:26568 449…	SM	SM d34:1; SM d18:1/16:0;	740239	1127189	1404653	1056389	1323412	1408786	1424986	1382770	1120645	1610866	1467954	1347661	1250846	1607036	1064382	1141068	885306	956318	1216324	2319142	1559400	747312	1390118	1677602	1316266	1877076	2590021	2698977	1154186	1116812	266788	1045863	1402684	852385	1307734	1869679	2831047	2212923	942918	1384666	2512302	1084096	1308794
770.57	4.68	No record	770.56946:9280251 771.57281:4041775 772.57617:1269792	71.06944:7352 71.07317:98048 74.99101:7318 81.06997:8020 86.0965:1349287 98.98431:76652 104.10709:131832 118.91974:7037 124.99995:656568 146.25371:8216 181.07489:7715 184.07339:14412961 187.14603:11152 508.34601:10301 630.41614:10032 698.27203:8546 740.11072:7902 770.56921:958633	PC	PC(35:3)	21365567	9753121	8109107	9052427	7732288	11015883	10994554	10462606	11079181	16221830	12558189	14162376	8781547	6118479	7085528	8213187	11596761	8938427	23801664	9450323	7602396	5506763	11371679	10310308	20447918	5974016	14190939	11189395	8064638	11195836	6728509	9634178	7179763	7948207	8450593	5816284	15782482	14246371	9245331	16310311	17374819	9569042	9977387
716.567	4.68	No record	716.56653:34423496 717.56988:17844282 718.57324:4177056	71.08543:53171 79.05413:126538 81.06987:244768 82.06522:199596 83.08549:163546 85.02839:85718 85.10098:36683 91.03938:45916 93.0699:169138 95.0856:311550 97.02844:29249 97.1012:148580 106.69973:24011 107.08546:87023 107.7778:20387 109.10107:158679 111.11678:40656 121.10091:175619 123.11659:100591 125.13157:27479 135.11682:163333 149.13243:39820 156.13937:23939 211.20509:33301 218.09976:56397 247.…	PC	PC(p-32:1)/PC(o-32:2)	3508117	4087583	3483742	2794545	2297810	2467847	2944798	3156599	2959183	3035948	2315462	3688689	1858014	3755272	3150667	2828134	2671271	1464817	4538147	5464564	3365281	2056316	3168678	3485637	2269057	3815426	2525354	4800114	2933331	3126078	2649837	1473243	3013967	2281225	3135728	3528937	5095295	3324730	1751866	3217087	8159659	2353668	2803974
729.59	4.68	No record_CC\C=C/C\C=C/CCCCCCCCCCCCCCCCC(=O)NC(COP([O-])(=O)OCC[N+](C)(C)C)C(O)\C=C\CC\C=C\CC\C=C\C	729.59045:117140344 730.5938:62095112 731.59716:15722719_751.57208:21082398 752.57543:14505824 753.57879:2966880	71.07303:1284678 74.36583:87584 86.09647:17274450 87.79524:96506 98.98433:1021241 104.10708:2385344 124.99989:9398321 137.79607:88992 146.98262:110206 184.07332:221296256 218.4431:205824 262.25449:357331 269.63:113156 291.99075:96311 482.11652:115346 594.56683:100839 711.58435:795155 729.59247:2207993	SM	SM(d36:2)	84205551	116732677	130390121	105113132	83524135	163195383	135901419	166521438	182270857	178600220	148842838	138724062	129687087	128583755	128554826	117109686	133268068	112630801	147323122	284872914	139231405	127768712	130835974	181336400	131100400	233428243	120356514	135818366	193126876	102809222	143553184	156588268	150172438	103933476	125575689	137526500	301148394	139239294	217385303	212608586	234144528	152229950	186744015
701.515	4.68	CCCCCCCCCCCCCCCC(=O)OCC(COP(O)(=O)OCC)OC(=O)CCCCCCC\C=C/CCCCCCCC	701.51434:10469878 702.51769:5229988 703.52105:1095040	78.9578:192072 103.02322:9344 118.07035:8524 119.73912:9041 124.99985:336858 128.39554:8842 152.99516:54084 181.0266:211411 217.87474:31228 241.21738:11701 255.2332:3242662 261.53964:8963 279.2345:42716 280.23605:13497 281.24881:8893602 419.259:43751 437.26761:313667 445.27142:31470 463.28339:42282 640.68872:9998 701.51428:1048594	PEtOH	PEtOH 34:1; PEtOH 16:0-18:1;	47667	0	0	0	0	0	0	0	0	0	0	0	29305	0	0	0	0	289827	319869	0	37160	0	15877	0	125823	0	522179	266518	28810	0	0	89309	0	264080	258179	246760	0	263396	0	53850	66959	166825	445157
834.589	4.68	CCCCCCCCCCCCCCCC(=O)OCC(COP([O-])(=O)OCC[N+](C)(C)C)OC(=O)CCCCCCCCC(O)C\C=C\CCCCC	834.58862:2644042 835.59197:1888552 836.59533:387527	78.95782:48773 114.59913:4634 152.99501:9271 168.04266:51640 183.6642:3760 190.30176:3831 224.06943:71623 225.22249:341686 253.21756:25683 255.23308:162790 269.21228:25787 271.22836:1897444 279.23224:8149 281.24899:1288578 283.2652:8076 297.24393:255676 299.259:7904 480.31076:66037 488.31644:21242 496.30731:8702 760.55188:647294 834.55194:6689	OxPL	OxPC 34:1+1O; OxPC 16:0-18:1+1O;	244286	445739	526058	311738	276697	318997	434376	604140	324714	416475	330203	544316	475067	572476	325528	369479	375751	1012405	982267	633062	412875	193369	436360	597843	755565	794426	1280329	730382	530180	413552	128847	415563	455881	654086	853181	1101428	733618	1617050	616417	586708	1061457	302377	947640
720.499	4.68	CCC\C=C/C\C=C/CCCCCCCCOCC(COP(O)(=O)OCCN)OC(=O)CCCCCC\C=C/C\C=C/C\C=C/C\C=C/CC	720.49896:1060031 721.50231:488488 722.50567:222931	78.95776:28506 116.77442:3745 117.16363:3332 136.5722:2871 140.01068:21582 196.03793:26325 220.52969:4304 237.22168:6796 239.23828:3577 257.22797:23335 259.24307:29006 301.21756:137842 303.23303:322215 329.97678:2904 415.13116:3185 416.25699:20461 418.2728:7167 434.2666:61232 436.28452:35921 614.84851:3579 630.52594:4191 720.39288:4738 720.49756:110113	PE	PE 36:6e; PE 16:2e/20:4;	727605	419377	576910	1052336	1034293	891840	1122122	1115998	939541	1325318	1631596	1021058	316981	735898	437351	516951	1060031	390215	405520	260465	514672	36087	904561	312410	1454880	266471	1212850	697363	702875	508709	305033	778291	753131	384928	1000533	534838	941002	3225718	1069964	798126	10078325	371737	772517
700.492	4.68	CCCCCCCCCCCCCCC(=O)OCC(COP(O)(=O)OCCN)OC(=O)CCCCCCC\C=C/C\C=C/CCCCC	700.49353:50895852 701.49688:27029424 702.50024:6417739	78.95279:11376 78.95779:338322 96.9682:12055 98.1003:9647 115.91963:22335 121.99995:53236 124.68378:10760 140.01088:509559 152.99484:12784 196.01711:15440 196.0377:375938 212.59489:71437 212.6208:73525 214.049:17293 239.20177:43269 241.21739:6650369 253.2178:132837 261.22214:44034 267.23398:78500 279.23309:13567209 281.24817:21019 290.28967:12262 291.47031:12791 420.24908:95895 438.26315:424807 4…	PE	PE 33:2; PE 15:0-18:2;	483518	17435	121640	243094	244940	327031	157534	473765	224948	408771	203486	451397	63494	120713	95023	76272	242469	160619	305646	309230	29496	39726	136469	168062	697821	65752	587640	340990	143952	94986	0	305352	89203	23955	148042	94565	292636	184226	256842	467819	352020	67434	170792
698.556	4.68	CCCCCCCCCCCCC\C=C\C(O)C(COC1OC(CO)C(O)C(O)C1O)NC(=O)CCCCC\C=C/CCCCCCCC	698.55701:24270470 699.56036:12162389 700.56372:2797292	70.06496:89768 71.08553:143825 73.02861:36599 79.05427:296081 79.12456:22299 81.06498:24060 81.07008:557367 82.06524:540697 83.08568:403036 85.02856:337694 85.10132:48740 87.04385:33846 91.03878:124046 93.07019:367891 93.69562:22307 95.04882:23426 95.0795:30741 95.08566:623794 96.08068:121030 97.02865:172440 97.06493:27721 97.10131:319668 99.04415:37326 100.07571:29326 107.0857:193664 109.10133:2…	Cer	HexCer-NS d34:2; HexCer-NS d18:1/16:1;	823583	934145	820281	768655	446548	593428	687319	630429	748558	693865	408212	774121	379570	759269	666338	697802	644244	336889	922267	1149099	733744	468159	859544	794156	539509	836671	528940	1039249	780456	828451	665696	251155	736153	428491	747058	752658	1010642	658913	198530	720528	1617603	553497	575499
670.483	4.68	CCCCCC\C=C/CCCCCCCC(=O)OC(COCCCCCCCC\C=C/C\C=C/CCC)COP(O)(=O)OCCN	670.48309:13327867 671.48644:7036066 672.4898:1370178	78.95779:158404 140.01091:113942 163.01497:17593 196.03728:88999 212.62056:124133 212.64578:20559 227.20265:21634 237.22238:48157 247.33495:12099 253.21744:5719444 373.21384:14191 395.52066:10593 416.2576:153120 434.20404:21253 434.2677:433420 483.40305:10416 670.48218:884035	PE	PE 32:3e; PE 16:2e/16:1;	10095	0	44155	16251	95276	30648	132703	100789	42573	95839	43948	58118	0	54854	16255	0	12671	16108	14852	0	13757	0	13744	12259	179865	0	168218	51985	16169	21199	0	16105	54473	0	13457	30891	77287	105822	31582	80446	138966	0	0
890.596	4.69	No record	890.5929:1026150 891.59625:636679 892.59961:0	72.73164:3607 75.46795:3995 78.95776:7460 81.94287:3350 86.74274:3265 121.09134:3024 124.97634:3551 135.11673:4095 168.04228:7098 197.52724:3538 215.46773:18527 224.06924:14554 229.19679:4996 279.23053:3853 281.24905:155496 283.24286:47950 303.23389:12312 305.2471:5740 327.23279:117333 329.37421:3834 359.31097:3854 488.30768:4194 506.32379:20375 518.39862:4259 612.52502:4554 816.39087:6758 816.55…	PC	PC (40:7)	1026150	2083131	2143760	1416180	1883964	2118086	1511047	2134179	1897058	1921124	1961586	2125997	2373158	2010034	2125918	1950290	1507765	3737852	2305595	946834	978753	1432257	2103955	1505986	5244148	1230048	3245222	1767390	1648657	1368525	476631	3211229	2811673	1664686	1981501	1003209	2279254	1702715	3084740	2930292	6818220	1217654	2230554
768.557	4.69	CCCCCCCCCCCCCCCCCCOCC(COP(O)(=O)OCCN)OC(=O)CCCC(O)\C=C\C=C\C\C=C\C\C=C\CCCCC	768.55701:1864398 769.56036:1204837 770.56372:308855	78.95786:65627 79.95628:4554 105.07664:3390 123.08049:6017 127.07532:3834 140.01112:8004 140.13327:2954 146.83759:3558 152.99525:12393 155.07043:24589 163.14877:6876 167.0713:5802 179.14259:5891 182.02174:18024 188.88031:3069 220.59355:6286 257.22769:14406 267.2695:15421 278.39584:3407 279.23334:896746 281.24918:81296 291.69675:3083 301.21875:22669 319.22836:88724 403.2626:26221 421.27652:3301 44…	OxPL	OxPE 38:4e+1O; OxPE 18:0e/20:4+1O;	384758	447521	232498	18098	43138	35621	20161	51573	37166	51392	0	37990	0	0	27211	0	9468	15749	270241	535138	235727	25305	277913	406223	586025	382716	2211115	841148	74749	57158	11044	180258	287557	491160	646297	477455	304597	333488	85057	38345	562211	165465	336750
884.607	4.69	No record	884.6048:1304933 885.60815:304188 886.61151:0	0	Cer	GlcCer(d34:1)	3049957	2878974	2689231	2495756	1341275	2491936	2180290	1192722	3404137	4270504	2819807	4213022	991215	3278004	4783846	1268355	1313784	2579954	4846173	1989408	4110857	3450318	3321778	2932443	931898	4156969	2703300	2909659	1087181	3521454	2287589	1779807	2213937	2812447	2693315	3697379	530099	2608752	2288463	2833747	5008552	2942580	3299976
369.351	4.7	No record	369.35141:3759422 370.35476:948140 371.35812:195085_386.37811:1775732 387.38146:431795 388.38482:889427	71.0856:14499 79.05447:4910 81.06498:3167 81.06999:87943 83.08551:38591 85.10104:13244 91.05426:10245 93.06992:22509 95.0856:110830 97.10136:40749 103.43038:2882 105.07022:23684 107.08563:40964 109.10117:103721 111.11671:28339 119.08566:32785 119.14561:2745 121.10119:38580 123.11678:40518 125.1322:12006 133.10109:36431 135.11676:105528 137.13225:15547 145.10196:4312 147.11687:145946 149.13257:666…	CE	Cholesterol	48749070	72622435	54496854	65998327	62821785	99315185	72005332	47373911	60574362	62778864	84814883	83363960	67008573	72613555	54997714	54620488	38986109	45856640	85390875	140252755	64876048	32595783	85954185	102899744	69348379	75859679	63570977	101913148	53091802	47331600	57566168	49805073	69221002	58286767	67876856	99456506	150966145	84772057	41015353	85523601	151269994	62378633	56796309
782.57	4.7	No record	782.56934:19520410 783.57269:9385303 784.57605:2871027	71.07307:188812 73.3616:17584 73.98598:15568 75.01764:17437 86.09651:2973084 98.9845:127848 101.66698:15475 104.10099:18531 104.10715:304299 113.66898:16562 120.01398:18566 124.99995:1430650 166.32727:19838 184.07346:30713198 185.01274:18912 217.38869:74305 496.34207:34411 674.35895:18363 782.57019:2215780	PC	PC(36:4) B	97939480	21290146	19414828	39671732	21178050	54326404	63330140	42856344	46862148	57355740	32544252	38179140	25354228	23836032	25441532	23961896	55496104	61385480	129856768	74953096	51081416	16520177	57722284	84153776	73421168	22354364	113535712	79736192	40844204	31345970	41369616	75515784	23651248	76378344	61426780	55114024	82349648	84295560	99644408	78621312	106391536	84785472	114557216
790.574	4.7	CCCCCC\C=C/CCCCCCCCOCC(COP([O-])(=O)OCC[N+](C)(C)C)OC(=O)CC\C=C/C\C=C/C\C=C/C\C=C/C\C=C/C\C=C/CC	790.57465:8359802 791.578:5306916 792.58136:4860952	71.07301:108090 75.77341:7960 80.97472:10855 83.33959:8213 85.84042:7780 86.0965:1561717 91.05438:8984 92.38236:7568 98.98423:73308 104.1071:149881 124.99992:815248 146.98152:19744 181.02606:35739 184.07343:15502891 506.36099:53969 524.31329:78959 554.5191:11492 607.49945:10351 630.41223:9018 649.52582:8868 731.48907:55566 790.57477:878421	PC	PC 38:7e; PC 16:1e/22:6;	1613487	3194852	2684126	2408528	1951530	2989018	4633780	3284830	4740309	5647986	8359802	5323297	1989115	2523900	3135903	2898004	3952778	1830506	2197159	1967645	2562424	1154488	3790003	3096718	2644116	1523840	2612674	1753156	4188350	1957434	2790214	3108236	2696751	2960212	2400320	1532743	8362414	5814610	3662766	2498203	7027136	1995237	5233070
740.522	4.7	CCCCC\C=C/C\C=C/CCCCCCCC(=O)OCC(COP(O)(=O)OCCN)OC(=O)CCCCCCC\C=C/C\C=C/CCCCC	740.52246:20918136 741.52581:11010873 742.52917:2681309	71.04917:30164 71.08557:44211 77.0387:19897 79.05434:547624 81.06999:2747297 82.32235:18189 82.32857:18698 83.04932:44634 83.08561:491142 85.06474:77716 85.10124:38422 88.79369:16162 91.05433:329862 93.07006:769367 95.0494:38100 95.08564:2038419 97.06504:155319 97.10138:310996 99.08047:102168 100.37669:19123 105.07005:231792 107.08557:579097 109.10135:989790 111.08028:114647 111.11676:98393 113.0…	PE	PE 36:4; PE 18:2-18:2;	1082638	596298	310340	747354	367990	989413	281590	565742	434197	378534	331679	1353514	149709	183289	43150	554982	462086	1045105	1858314	713430	399500	97038	642326	541303	1638012	889788	529883	955349	199803	997591	116133	511435	288674	271373	389876	307265	1776416	609209	67744	1617276	799453	291521	316406
863.568	4.7	CCCCCCCCCCCCCCCCCC(=O)OCC(COP(O)(=O)OC1C(O)C(O)C(O)C(O)C1O)OC(=O)CCCCCCC\C=C/CCCCCCCC	863.56677:44514140 864.57012:37312716 865.57348:11365182	76.38533:12172 78.95771:1885462 96.96832:463754 105.04967:11738 134.98421:67820 152.99489:1883777 171.00525:53841 220.35771:24731 221.68018:14104 223.00098:1106109 241.01178:4510150 252.91229:14716 255.23311:242518 259.02252:416140 281.24863:6543598 283.26422:6715540 297.03781:522671 309.28018:285587 315.04865:249641 391.22391:49431 417.241:181015 419.25717:1346192 437.26694:98277 553.27441:27444…	PI	PI 36:1; PI 18:0-18:1;	24242976	16823912	21362202	9593549	11449538	11081634	25979456	20650750	11208068	18893326	13001210	22046266	7145943	17804492	15239344	10342753	11810191	53015972	44514140	38843328	16661806	6432756	14489712	29908052	44902316	17901470	58582884	27125834	10900926	17474936	2947237	13857799	13168870	33320618	40034860	25472518	37202288	41040724	24718886	49464924	62025068	19992088	23930016
794.569	4.7	No record	794.56897:7095730 795.57232:3957177 796.57568:1305928	71.07303:107612 71.08573:8425 81.06983:9243 86.09646:1407018 87.10017:12142 91.05442:8407 98.98421:75894 104.10707:131657 112.4607:6551 124.99989:719768 152.66896:8333 184.0733:14922149 185.07651:212033 186.07715:81590 422.06424:7193 510.35681:14465 630.41547:12202 794.57037:937464	PC	PC(37:5)	20309961	9579251	7119719	9677705	6111667	13678672	14234337	11546837	15010097	15218397	22802763	9481351	7629387	7061891	9676634	7541950	11616086	3858403	11046311	5430940	6560479	2814908	11361850	8991853	12254279	3311592	8310599	2844325	7203780	4515213	6038178	9897702	6180253	6014333	6138175	4180730	24162867	6156799	14222041	6694674	21747538	6565398	11023093
703.575	4.7	CCCCCCCCCCCC(O)C(COP([O-])(=O)OCC[N+](C)(C)C)NC(=O)CCCCCCCCC\C=C/CCCCCCCC	703.57452:22131450 704.57787:10344863 705.58123:2940314	71.07312:188382 80.75742:18469 86.09644:2944602 91.5826:19413 98.98423:194497 104.10708:398346 124.99986:1517091 184.07327:34972004 184.77094:22942 218.0352:23512 218.05763:37973 264.26807:96542 266.17328:20676 372.60739:18102 502.50113:23302 630.41205:29361 685.56256:94233 703.57581:324705	SM	SM d34:1; SM d14:0/20:1;	10575219	17072350	15835580	17488118	11398560	15767452	15997118	14148899	18196234	19124026	16573085	17305126	13888924	16609274	13715468	14815254	15242074	10768361	20750080	25755194	16247704	11003465	14444033	17975140	12679538	22131450	13378071	18085660	14630345	13320383	13002967	11651747	15971706	12238527	14126120	16414412	28938844	19498452	13540437	17433892	26204358	10984855	18741392
832.585	4.71	No record	832.58521:31059854 833.58856:18745612 834.59192:5504824	71.07306:385095 71.73105:23577 86.09644:5334034 93.24966:28981 93.53797:32929 98.98431:339915 101.47169:33961 104.10712:456632 124.99986:2898754 184.07327:51938720 496.57657:32843 522.35895:42621 550.33002:55984 630.41193:32891 832.58527:2888736	PC	PC(40:7) B	44514388	96003313	79062346	69242968	48712260	79466134	66449356	77958270	81788994	85442312	74172552	100354533	87193957	68252631	86644409	83279883	70509528	158717942	112727456	38293161	44319450	63917610	76872280	60529556	182063090	46533410	66856610	47687719	66943618	52190426	77131457	113259045	115711842	69165760	82720178	36196648	94183058	62409438	148482646	120595111	244181585	46691052	101113625
638.539	4.71	CCCCCCCCCCCCCCC(O)C(O)C(CO)NC(=O)CCCCCCCC\C=C/C=C\CCCCC	638.53778:2322627 639.54113:1026009 640.54449:271862	80.65647:3134 86.02378:21741 100.03874:2757 123.78822:2803 147.57152:3285 219.53824:2816 225.22188:12988 253.21715:5452 255.23265:34492 261.22263:12490 263.23669:3515 267.23318:132537 278.24921:35175 279.23315:96501 280.26331:7124 292.26178:4008 316.26581:5049 320.22314:4073 320.26022:56770 322.27554:148893 334.27536:129666 358.1377:2973 505.32117:14868 506.32339:50259 512.48285:12286 542.49554:3…	Cer	Cer-NP t36:2; Cer-NP t18:0/18:2;	0	225124	184983	155569	167147	25539	263103	15134	90222	144722	247011	9812	215270	23397	76370	67771	171294	44620	61571	235819	78865	94268	331369	17562	236523	114174	170212	78721	52439	118254	0	55095	131926	0	157323	27661	112039	80332	189246	0	0	0	18176
762.51	4.72	No record	762.50903:37711016 763.51238:22713346 764.51574:6057594	72.52939:14822 78.95773:618317 81.44737:14306 83.04879:25697 93.07019:13633 96.96822:64483 107.08522:31837 111.42426:13870 117.06966:57584 121.10107:33650 122.00019:101166 128.28642:15861 131.08563:17199 133.10162:34481 135.11679:59028 140.01079:882277 147.11775:22276 149.13248:63248 161.13206:23403 163.07463:26693 163.14839:57626 168.04193:33217 175.14861:37563 177.16425:81289 191.17992:69207 19…	PE	PE (38:6)	3695442	2916274	7398178	8780513	4642294	18523716	4859448	20906000	12635703	15176178	13363712	14022057	4815334	5235378	3258498	4784616	6954754	32270394	18591412	16031548	3013492	4258311	9291522	9844203	23811004	7290830	37711016	15782037	8077602	3921554	1668467	25858376	6090858	10886672	14651339	7970350	14609767	8510167	29417022	19786514	60164740	7589456	21774530
740.558	4.72	CCCCCCCCCCCCCCOCC(COP([O-])(=O)OCC[N+](C)(C)C)OC(=O)CCCCCC\C=C/C\C=C/C\C=C/C\C=C/CC	740.55786:4676955 741.56121:2610516 742.56457:989159	71.07297:7358 86.09645:254378 93.06966:5005 95.08489:4804 98.98437:15638 104.10704:24320 120.73053:3725 121.10172:3393 124.9903:6244 124.99986:124111 146.98192:16809 163.01544:4201 184.07332:2913099 205.63646:3670 218.60919:3374 219.1356:5555 219.15668:4587 340.18451:3817 349.25568:3922 389.3656:3723 480.34705:6439 500.3114:16361 557.50836:5221 599.50458:20711 740.55902:187819	PC	PC 34:4e; PC 14:0e/20:4;	1792110	2583156	2038967	1261802	1802477	2002175	2252772	2039946	1910823	2754698	2874198	3214750	1337137	1390460	2020750	1497832	3040566	1090296	2649380	1790240	1513333	803503	1438801	2375108	1588464	1316273	2240693	2262739	2833212	2114763	1778118	876181	1495156	876130	2239544	1083284	4236562	4676955	1447449	1944986	2785789	1120579	2606104
732.554	4.73	No record	732.55408:602071872 733.55743:286410528 734.56079:73477328	71.07302:4625074 76.43435:463600 81.06958:442304 86.09649:80146680 98.98429:4291830 104.10704:8043960 124.99995:39682480 125.00735:642497 125.0106:783733 169.0343:463960 184.07341:871309824 186.17473:471014 476.31046:596108 478.3309:696116 496.33997:1823490 549.48663:620838 630.41217:554903 732.55389:58240692	PC	PC(32:1)	346445391	49031809	74275137	107288984	71609390	156769717	219933570	227815780	164489787	262188454	111641004	261925381	150747618	104422388	69525382	81400292	216251204	740981032	780412001	475472040	374623469	107151862	478282906	600862958	474514784	176597329	591291853	609169234	230718636	118587761	282474711	605546201	75061395	782924638	495998643	549846572	286554711	815019174	807528052	414636947	974732552	717018299	918669245
790.562	4.73	No record	790.56158:2134852 791.56493:1331291 792.56829:368584	74.37111:3507 78.9578:31880 168.0426:43225 217.30511:17285 224.06854:33954 226.56909:3392 227.17583:5456 227.20152:91774 236.59848:4074 253.2173:836878 255.23302:771383 281.2485:259223 283.2438:22176 302.92331:3540 327.23322:55599 335.54224:4451 452.2789:6828 452.53839:3972 462.3002:7180 478.29764:8353 480.30792:35083 640.25201:4019 700.5769:5238 716.52509:454715 790.54095:15416	PC	PC (32:1)	13859224	1896621	3849458	5022673	4415556	5508431	8895978	10145165	6102268	9136658	4202044	8658938	6418118	4122769	3108719	3680459	9629275	24754950	23140372	14881711	13971809	6101000	16475925	21829774	16967700	6686464	36529428	25625134	10516959	6006084	5416832	22296232	2746388	26710054	18184824	22188434	6361956	29105558	24005544	14253590	24295864	28116116	28984308
824.583	4.73	CCCCCCCCCCCCCCCCOCC(COP([O-])(=O)OCC[N+](C)(C)C)OC(=O)CCC\C=C/C\C=C/C\C=C/C\C=C/C\C=C/CC	824.58344:1264420 825.58679:774922 826.59015:180314	78.95788:20923 82.08244:3806 103.39705:3325 118.43887:2938 125.65182:3726 168.04179:11193 187.51834:3617 203.18008:14322 229.1978:3825 257.22794:82591 279.2334:14812 295.34579:3477 301.21765:439877 303.23306:8440 355.77557:3476 377.24866:18976 448.32297:35983 466.33023:128353 535.11932:3351 750.54596:363026	PC	PC 36:5e; PC 16:0e/20:5;	293907	592745	510560	354729	428772	461889	733897	623614	420726	599620	1264420	838551	241000	218453	309700	295943	391731	85636	179194	142666	281595	84654	300029	242111	211388	70162	487589	294124	257865	238030	47054	243048	240046	209629	267329	232856	518688	228502	243406	186785	638959	209968	301656
507.442	4.73	CCCCCCCCCCCCCC(=O)OC(CCCCCCC(O)=O)\C=C/CCCCCCCC	507.44186:191730336 508.44521:80078352 509.44857:15326713	70.9494:87580 71.14474:80574 93.66302:90397 122.93768:106018 188.4735:88962 209.1925:106986 223.06871:97480 225.18552:1193112 227.20143:102025176 267.74329:84855 279.23315:24448160 281.25006:332889 297.24368:21095370 299.25925:200174 350.35913:97358 507.44238:11702379	FAHFA	FAHFA 32:1; FAHFA 14:0/18:1;	0	0	0	0	0	0	0	0	0	0	0	0	0	0	0	0	0	36571	18186	0	0	0	18781	14939	65917	0	130586	0	0	0	0	63563	0	23794	15108	32824	0	24102	17961	0	60007	14289	15655
754.536	4.74	CCCCCCCCCCCCCCCC(=O)OCC(COP([O-])(=O)OCC[N+](C)(C)C)OC(=O)CCCCCCC\C=C/CCCCCC	754.53613:31800420 755.53948:18063090 756.54284:4416312	71.0732:206523 71.08564:259691 79.05435:40507 81.06997:300665 83.0856:262097 85.06506:11960 85.10123:189201 86.09653:2235837 93.07027:77320 95.08562:429448 97.10146:183851 106.71556:10585 107.08576:56967 109.10137:233373 111.11689:91329 121.10152:130416 123.11689:136832 124.99998:44474 131.7699:11520 135.11676:139842 137.13251:86170 144.74303:13093 146.98186:5886731 149.13283:63205 151.14737:1323…	PC	PC 32:1; PC 16:0-16:1;	34452198	3770447	7503314	10161456	5637889	10604240	17146108	20704029	15970422	21659514	11216055	18351618	12212248	8739464	5874778	7501163	22163823	29096206	41821520	31092358	26605958	11214230	24993370	34367329	28055574	13337460	43260534	34061775	21304391	12078129	24962170	38928772	5322300	43536502	35223402	37125028	9913766	47952455	29949150	28163268	29855770	46022209	47033956
746.514	4.75	CC\C=C/C\C=C/C\C=C/CCCCCCCCOCC(COP(O)(=O)OCCN)OC(=O)CCCCCC\C=C/C\C=C/C\C=C/C\C=C/CC	746.51385:593497 747.5172:405210 748.52056:78525	78.95793:24324 140.01109:12510 196.037:13048 204.05232:3168 219.19687:3622 219.21533:3952 241.13332:3302 256.16037:3184 259.24237:22056 269.24878:36922 301.21454:3969 303.23322:314017 329.24561:4021 442.27664:23697 460.28333:59342 600.4931:3355 616.64545:3414 746.51593:71853	PE	PE 38:7e; PE 18:3e/20:4;	19427	285177	329984	326824	468388	556212	223320	437471	319716	593497	237425	427038	257375	158780	149822	381585	288115	298114	126220	64522	278082	29109	152515	37775	307928	164757	400067	298106	206773	325669	33594	255028	194807	146755	214107	90539	437395	250587	106234	164115	739711	60983	216675
816.534	4.76	No record	840.57684:7726305 841.58019:4556786 842.58355:1357957	70.11921:5575 73.9602:5368 78.95774:111821 83.04878:6514 88.8051:7272 93.35606:6963 115.45321:5570 152.99428:14166 160.09937:6117 168.04234:176867 168.05722:10638 205.19621:56962 219.79314:18326 224.0694:112025 231.21304:6223 255.233:1817846 259.24332:217386 259.27402:9094 285.22275:10135 286.47299:6166 303.233:3126594 334.69363:6705 462.29947:38867 480.3092:240483 510.29559:9808 528.30804:8884 5…	PC	PC (36:4) B	25033979	24085972	22215043	28741725	22397454	42864380	27997783	38856744	36536329	36897178	34122820	29370584	37721396	31091220	29233226	33196839	33553929	51004751	35958507	33150021	33303107	24604757	44238902	34907711	44176447	39355388	78710554	40750564	29736731	26508818	26037451	65160572	41598099	33658223	39577949	38478359	41665106	29520585	67799566	35441585	54352152	33764819	46703186
763.598	4.76	No record	763.59747:2152419 764.60082:1046771 765.60418:225253	78.95771:725468 84.29656:6306 93.41923:5806 95.8268:6417 96.96822:27512 107.08527:9712 117.06934:7297 119.08556:11079 121.10074:9041 121.99988:26685 122.98405:12800 133.10036:10852 140.01077:270490 140.02228:13783 143.08583:9481 148.93915:7728 168.04222:699905 175.14879:9019 177.16443:12666 191.17987:7117 196.03755:161799 197.03925:11619 214.04855:11671 220.53139:13179 229.19568:78930 230.19908:5…	SM	SM (d34:0)	1005627	1484990	2249236	1517474	1399622	1130723	1462875	1701400	1472240	1761038	1457869	1274068	1145492	1730010	1509124	1162156	1297692	848056	1375948	1916268	1373515	888630	1010197	1353279	1434373	1933118	2449944	1440477	1477279	1732917	628747	910049	1513030	1222034	1636927	1734506	2186016	2193654	753391	1720962	2207690	1419795	1987899
552.501	4.76	CCCCCCCCCCCCCCCC(=O)NC(CO)C(O)C(O)CCC\C=C\CCCCCCCCC	552.50079:1806250 553.50414:848654 554.5075:195202	71.01249:3171 73.02804:16023 84.04429:22755 86.01803:4385 86.02351:86918 98.03603:21917 136.55032:2795 205.59438:2629 212.75131:34386 223.20575:11876 225.22166:12757 235.2067:12108 237.22321:20931 239.23796:29913 251.23851:3661 253.21727:23810 254.24947:78442 255.23308:109308 255.26338:3673 263.23843:3521 264.23138:3591 265.2179:128752 266.24948:6614 268.26453:33134 278.24924:10804 280.26501:4644…	Cer	Cer-NP t34:1; Cer-NP t18:1/16:0;	37816	299769	265547	190926	122092	239200	268591	151438	382851	183030	195933	228221	172517	313964	193894	162145	160543	0	199596	518902	61358	78585	310637	36994	134867	65642	238462	194729	60949	176458	0	297590	146266	0	83149	186662	92935	69285	216877	38866	16170	76478	17968
766.54	4.78	No record	766.54016:553834 767.54351:272865 768.54687:81009	74.88244:3278 78.9578:121205 83.04892:4702 104.7936:3395 106.55618:3434 115.0397:3744 130.1344:3389 152.99512:13966 168.04248:150893 177.09099:6198 181.03073:3334 205.19577:48596 217.32014:14709 217.34239:5194 224.06909:120271 231.21127:5069 255.23312:1555101 259.24332:183225 285.22287:18469 301.21735:5237 303.23315:2549287 462.3017:34597 480.31018:187622 510.29965:17522 528.31262:8840 692.57446:…	PE	PE (38:4) A	1270787	1171600	1084846	2071755	737339	1310395	1072807	1760661	2783560	1728058	1257772	1187700	1420027	1417236	1351498	2013071	2576599	1398773	3037397	1231930	1211102	1387584	1508143	1207181	1669083	1487116	3676919	1161675	1350055	1618898	1471561	2732292	1926737	1854370	1612708	1256542	1421277	763228	3029565	1391567	1666971	1398212	2564507
705.59	4.78	No record	705.59027:65757068 706.59362:32262762 707.59698:7242502	71.07304:502470 77.03524:55965 86.09647:7334534 98.9846:383751 104.10712:1277981 108.65659:57195 124.99992:3710552 144.36642:73128 163.54916:68505 184.07332:107869904 185.07681:96590 215.58415:361483 522.52393:82019 705.59106:2059283	SM	SM(d34:0)	16938106	21969514	31181884	21061718	17149568	19898946	22080028	24049664	22730310	28924222	23089188	22372764	17188666	24563568	19682730	17243388	21585278	16966110	28167320	35399568	21787272	11828509	16665582	22299302	26347564	30668836	27084442	22386862	20431422	23370574	17399382	15959099	22984680	22420294	28111470	28694488	41179384	38686004	15159008	26737876	46692064	20821354	35739504
782.57	4.79	No record	782.57013:1428500736 783.57348:793396160 784.57684:223246096	71.07303:11418930 72.51695:864820 74.75649:837580 79.58032:841371 81.72366:800246 86.09646:194010592 98.93822:893356 98.98444:9508732 104.10703:15900864 110.96876:823202 124.99986:97222832 181.08179:1202800 183.39632:1098603 184.07332:1942512000 187.14113:1063866 196.12593:920950 201.77045:976309 238.22073:833378 496.3418:6374933 634.5213:1146869 759.61566:1209208 782.56958:109158912	PC	PC(36:4) C	1013504202	916975480	794574352	1060646074	683379880	1636321060	1011264946	1320760902	1319750374	1361336878	1227539072	1155593238	1392565444	1086807756	1012363772	1287199748	1326489532	1852340244	1548292486	1260753166	1288322668	907477796	1654409180	1313363194	1618085336	1508722390	1525150774	1295521724	1088796174	936181984	1516893078	2127665614	1564170428	1316381886	1403128630	1357623136	1640239366	1049704048	2477985641	1282918266	1964658493	1240870486	1807596670
764.523	4.79	No record	764.52295:3194974 765.5263:1866709 766.52966:702046	71.08565:111534 79.05431:119167 81.07003:148550 83.04927:6623 83.08568:62383 85.10139:85676 86.09675:5507 89.55094:3704 91.05431:148478 93.07:105365 95.04927:18396 95.08565:183400 97.06509:5957 97.10119:35421 105.07011:89498 107.0857:46444 109.06504:4425 109.10128:83120 111.11788:12044 115.05444:4443 117.07007:71568 119.08583:74344 121.10085:25658 123.1171:37471 124.01567:5168 125.00002:4985 129.…	PE	PE(38:6)	2160764	2299789	3661715	5958623	1877887	10218447	2478863	10209751	7834220	7540670	6542831	8206602	2545932	3194974	2239736	3215519	4663174	18988670	12721479	6883867	1867941	3203678	3975695	4776060	12933862	4077422	8616976	5280624	4390468	2306709	3580944	13212182	3561664	7244404	7538302	3456791	6729408	3600046	18082902	9391266	22058320	3786123	12599876
792.588	4.79	CCCCCC\C=C/CCCCCCCCOCC(COP([O-])(=O)OCC[N+](C)(C)C)OC(=O)CCCCC\C=C/C\C=C/C\C=C/C\C=C/C\C=C/CC	792.58936:5900989 793.59271:2992721 794.59607:642380	71.07309:65723 81.07044:4824 83.08547:8997 86.09653:834455 93.0698:5304 95.08566:7838 97.10122:4039 98.98434:41532 104.10717:109384 124.99997:409568 140.24271:3872 146.98198:66478 184.07346:8275434 185.07716:9544 344.96964:3957 508.37631:14865 609.49127:19237 621.49042:8460 623.50476:7116 630.41064:4463 733.47845:22432 780.55164:17713 792.5899:466521	PC	PC 38:6e; PC 16:1e/22:5;	3628767	6861384	5900989	4419830	4077439	4683628	6857084	6805506	5681799	7541182	11406231	8142392	2994921	3417164	4495778	4340167	5208708	1650155	3572397	2255214	3982064	1974954	4296446	3092624	3686912	1962619	3848792	2729845	3375988	2812833	2617919	2956242	2941010	4103574	3370264	2560854	8002306	6575514	3247665	2760138	6919202	2651128	4629111
508.474	4.79	CCCCCCCCCCCCCCCC(=O)NC(CO)C(O)\C=C\CCCCCCCCCCC	508.4736:2888699 509.47695:1074393 510.48031:250747	80.0254:17645 84.13991:3161 88.01952:4547 95.04887:19193 111.46347:3472 197.19167:6238 207.17505:23801 209.19073:1028988 211.20628:16008 212.81802:43920 222.22285:25062 223.20628:19313 225.22163:54642 226.21753:275633 227.17557:5142 227.20149:204355 235.2067:384846 237.22234:991585 238.21762:125847 239.23802:14239 240.23256:59178 250.21857:6541 250.25453:18358 252.23338:1392393 253.18539:5908 253…	Cer	Cer-NS d32:1; Cer-NS d16:1/16:0;	0	0	21998	0	17401	0	34713	15411	11265	18541	0	0	0	36879	24763	37681	0	0	9370	30871	0	0	22930	0	28885	0	0	0	0	0	0	0	0	0	13726	0	38792	22316	20706	62740	72691	17369	0
554.479	4.79	CCCCCCCCCCCCCCC(O)C(O)C(CO)NC(=O)C(O)CCCCCC\C=C/CCCCC	554.47974:1977790 555.48309:754310 556.48645:333294	84.04424:106837 93.91812:2478 100.03912:23325 103.93396:2685 117.61903:2827 209.19159:12477 215.49052:8763 215.51541:5569 225.22227:39311 226.21873:4451 237.2227:12566 252.23416:25270 254.24898:4281 255.23438:3589 266.25034:3262 280.26462:56006 286.27609:10604 296.26038:50153 310.27484:3842 325.32736:2727 328.28598:254310 339.41626:3081 341.28873:4568 342.2933:3172 460.45505:4645 464.27756:3734 4…	Cer	Cer-AP t33:1; Cer-AP t18:0/15:1;	152496	11926	58579	113442	14993	70094	83608	78153	113106	113349	30265	65111	83092	111772	56236	92198	63457	23575	238469	119873	26092	0	50792	44695	116815	36478	27050	42549	68512	51323	0	51838	48393	83874	50780	19458	106521	69270	83302	170517	81366	62707	104589
544.451	4.8	No record	544.45068:7266001 545.45403:3143741 546.45739:2715474	72.53722:4346 75.295:3600 79.4307:4159 99.27743:3924 212.63603:17108 212.66068:36224 403.07657:3807 544.45966:4763	Cer	Ceramide (d32:1)	651606	236827	442751	419321	460488	681764	657052	704762	493489	644589	547437	531288	572035	663672	450385	535511	321021	296609	704497	843548	363635	105388	396924	666471	863181	474866	945786	617279	510652	355247	43712	634810	555712	288857	569457	554739	896772	832115	680373	828952	1101006	520920	423316
698.559	4.82	CCCCCCCCCCCCCCCC(=O)NC(COC1OC(CO)C(O)C(O)C1O)C(O)\C=C\CCCCCCCCCCCCC	698.55841:2091855 699.56176:1226770 700.56512:284897_758.58044:4368376 759.58379:2265982 760.58715:688040	71.01257:246661 72.99184:3779 73.02805:14789 81.88501:2834 82.29989:3503 83.01247:15409 85.02824:45202 87.00752:14822 89.02319:241209 95.0127:20747 99.00771:5406 101.02325:241746 108.96437:3208 113.02335:131746 118.33906:3729 119.03392:140109 125.02325:3321 128.61607:2958 131.03395:12851 132.15096:3528 143.03426:22362 145.44514:3065 149.04495:5085 161.04541:28164 179.05518:37480 184.97633:3115 23…	Cer	HexCer-NS d34:1; HexCer-NS d18:1/16:0;	925145	1423785	1287817	970218	1493840	1129865	1210554	1389665	989147	1556709	1371251	1286684	1185285	1636482	1185504	1138618	681495	1110692	792936	2292149	1043120	815448	1302747	1239048	931389	1807992	1500877	1702056	1387813	1161974	465623	693699	859011	803808	967782	1588678	2286343	1914256	757528	1711464	3785754	1012366	949148
866.593	4.82	No record	866.59271:10768882 867.59606:6246832 868.59942:2095888	78.95778:222616 83.98612:8943 111.78806:8538 113.06015:8701 129.27898:9208 152.99486:48393 161.09796:9059 168.0423:309035 205.19582:37518 224.0694:209852 231.21138:39334 242.0788:13401 251.20207:15304 255.23306:1997280 259.24362:166980 279.23297:51413 281.24875:1477025 285.25867:188067 298.7034:9314 303.23309:2161923 305.24796:56214 311.23959:11701 329.24878:3038394 381.3989:9472 412.79001:8454 4…	PC	PC (38:5) A	6328482	5428155	5161702	4847198	4521193	7047850	5875058	7855524	6542090	5827215	6168554	7152722	7617664	5982361	6055696	6222226	6020242	8910127	8571739	5398350	6929398	6155428	11648271	6629414	10906880	5556278	10768882	5767226	5841454	5433626	4719706	12986314	7238421	8487788	7695306	6951734	10383639	6040460	14538924	7880151	13031054	7683798	9935576
742.536	4.82	CCCCCCCCCCCCCCCC(=O)OC(COC(=O)CCCCCCCCCCCCCC)COP([O-])(=O)OCC[N+](C)(C)C	742.53571:9622744 743.53906:5494810 744.54242:1238533	71.07315:85408 71.08118:5386 71.08562:134754 77.90472:4543 81.06994:147088 82.94453:6146 83.08559:103196 85.10126:110748 86.09649:831224 88.11225:24003 95.08557:196797 97.1012:75408 109.10127:119700 111.11706:38854 123.11688:78567 125.00036:6832 125.13274:25194 137.13277:33902 146.98175:2332400 151.14763:8713 163.01595:16886 164.99261:36684 165.16321:5015 165.7128:5825 184.0742:6863 191.12494:384…	PC	PC 31:0; PC 15:0-16:0;	7343914	510280	1729398	2549075	2712842	2090988	5729152	4163477	2795637	6119192	2935688	4326420	1658857	2090129	1269897	1098030	5064939	5535747	3334514	2134389	2707451	582473	1034756	2694573	4330024	782531	3253852	1542054	2186252	1236510	566058	2919318	735066	2915600	2660150	2211974	1810659	3563563	4285304	2480094	7894899	3090716	4066625
754.574	4.82	CCCCCC\C=C/C\C=C/CCCCCCCC(=O)OC(COCCCCCCCC\C=C/C\C=C/CCC)COP([O-])(=O)OCC[N+](C)(C)C	754.57477:1619206 755.57812:1431598 756.58148:163186	71.07313:8584 75.17902:3263 86.09654:204603 95.08522:3477 98.98451:12817 104.10727:27215 112.5192:4152 113.62657:3331 125.00002:95543 130.90947:3155 146.9818:56913 150.15494:4112 184.07353:2263394 218.93645:5284 271.19876:3561 389.30688:3476 424.59918:4015 435.12415:3335 549.48291:6883 571.46851:31342 610.69501:3650 695.46338:26527 754.57062:147261	PC	PC 35:4e; PC 16:2e/19:2;	509846	1122844	722143	915286	710577	1143674	1278250	1036260	1559214	1077175	1949501	1999213	634782	679792	748220	960236	1619206	737275	74097	419558	647022	304794	291508	402723	462914	201084	660192	1077686	768568	516700	391864	675494	1086323	379924	716605	693210	995794	259528	804443	580259	1823651	256386	598446
808.585	4.83	No record	808.58478:49206968 809.58813:28612644 810.59149:8090846	71.07315:548670 77.14655:38618 82.548:37367 86.0965:8047789 98.18551:41899 98.98415:518133 104.10706:784222 121.06896:40200 124.02864:46392 124.99993:4206538 184.07341:86844936 218.00775:165128 245.75415:41854 300.91977:43241 496.33612:49310 514.4386:43513 630.41797:51536 808.58539:5468436	PC	PC(38:5) A	228631360	161492416	146973200	156606048	96735392	216450304	188077664	243751840	211077552	199338864	183585424	241930544	215666160	168132000	173321360	210522608	225255408	293643904	375129152	189670064	249163136	173163312	376760608	213638656	355346080	181662640	237095440	167452656	180300400	157384480	261226368	431749824	223210832	359272352	246076496	201810704	422026304	215805472	568725696	286145408	506866048	245063264	421059424
775.553	4.84	CCCCCCCCCCCCCCCCCC(=O)OCC(COP(O)(=O)OCC(O)CO)OC(=O)CCCCCCC\C=C/CCCCCCCC	775.55157:9808725 776.55492:5765662 777.55828:1439525	73.02831:86536 78.9578:1032040 87.04393:1484117 96.95904:60874 96.96811:23862 98.95456:20983 101.05969:12234 122.98418:37598 136.99463:5701 144.39926:6210 147.5773:5248 152.99504:261441 154.83154:5873 168.04242:991679 171.006:53314 181.57603:5380 191.92107:5252 201.50783:6124 209.02184:8385 220.54036:9522 223.03822:53624 227.0331:19324 227.20164:136731 239.2384:39352 241.04916:5871 241.21764:9117…	PG	PG 36:1; PG 18:0-18:1;	178816	79797	120815	159540	42160	537818	66974	207948	350841	267395	191495	291660	100716	162973	46422	79834	98871	529141	1187136	591923	262546	192464	868631	592226	1996343	221227	1008941	737595	277417	83665	27091	1879705	171859	637971	649468	330243	1106231	95672	3886472	1193702	2041388	604964	520621
780.551	4.85	CCCCCCCC\C=C/CCCCCCCC(=O)OC(COC(=O)CCCCCCC\C=C/CCCCCC)COP([O-])(=O)OCC[N+](C)(C)C_No record	780.55072:39775832 781.55407:21986420 782.55743:9269496_796.52545:1327957 797.5288:858778 798.53216:0	71.07308:455994 71.08561:360476 79.05427:158966 81.06995:931841 83.08555:376399 85.06499:23377 85.10128:296987 86.09647:4291856 91.05424:76825 93.07005:202883 95.08558:957945 97.0652:47883 97.10124:223762 99.08078:14480 99.11688:13023 105.07018:68147 107.08566:160998 109.10133:546174 111.08052:20357 111.11686:71107 119.08569:59395 121.1011:213995 123.11684:264219 124.99996:62466 125.09656:19850 1…	PC	PC 34:2; PC 16:1-18:1;	27155627	22677098	30224305	23954900	25725749	19134118	21462012	19669102	21981121	18929763	22824469	18352610	21355379	23026238	22570774	21854760	21384092	15553730	16575413	18506275	19370646	28143204	16771768	18821118	16404656	20760115	20097384	18229906	21913334	24592425	20048855	25231713	20885889	17429279	17206274	19834366	12807985	18351262	20805936	15454587	12453471	20797250	16019315
696.499	4.85	CCCCCC\C=C/CCCCCCCCOCC(COP(O)(=O)OCCN)OC(=O)CCCCCCC\C=C/C\C=C/C\C=C/CC	696.49921:908882 697.50256:399981 698.50592:0	74.00578:5150 78.95763:24572 81.79356:2865 84.54736:2599 86.81566:2904 99.61356:2792 140.01093:12784 175.14458:2838 196.03783:14855 222.24178:2903 239.23889:11503 253.21832:6474 277.21753:528534 279.23346:55845 390.37656:4561 391.37839:6456 392.38062:3236 418.27399:20120 423.35007:12288 424.34976:21183 436.28442:48180 441.35907:5615 442.35962:13788 468.60455:3249 517.30402:3154 696.49652:119968	PE	PE 34:4e; PE 16:1e/18:3;	82673	84214	95442	62822	148783	161520	43797	152046	86766	122862	88294	112811	0	14236	12340	44157	119071	21853	93246	24873	55939	0	25858	65346	186200	39535	392718	189067	70536	97454	0	14615	0	12122	161380	25465	256701	410507	32702	42609	222844	13265	81988
688.494	4.85	CCCCCCCCCCCCCCCC(=O)OCC(COP(O)(=O)OCCN)OC(=O)CCCCCCC\C=C/CCCCCC	688.49335:10781423 689.4967:5828824 690.50006:1313456	78.9577:130116 112.74939:10141 122.0005:36848 140.01097:215471 196.03773:138188 208.64571:11165 227.20155:116431 241.21671:10646 253.21739:5605189 255.23302:2034714 267.23392:41860 281.24887:311774 356.15237:9671 432.2504:14439 434.27005:42372 450.26279:19469 452.2782:216850 468.36664:10701 688.49304:1056679	PE	PE 32:1; PE 16:0-16:1;	696974	0	20725	111849	27076	415673	156969	537034	259252	378680	26275	468958	56629	34617	10561	37776	390259	2800295	1886534	1627402	394806	85284	604293	1040209	1630269	127377	4032572	2353207	332055	100831	23631	1732118	13910	1168474	1068342	1255300	282513	816955	2269954	1050953	1958154	1275806	1455980
792.533	4.86	No record	792.534:809441 793.53735:531642 794.54071:188254	0	PC	PC (34:2)	70192523	61344100	69264237	66436546	68388319	73533865	69243661	77709161	73278066	83869786	71016455	93839546	66300538	63503875	58491951	70672474	65613518	67646090	84053448	89403221	71161423	49408837	75669893	74565355	92653814	79583901	206289703	124441087	73835460	76379669	40164427	74944262	67369344	72974357	85134967	72663039	94336263	103105973	69970239	98795241	86286184	79881004	84451613
790.574	4.86	No record	790.57477:8081170 791.57812:4400856 792.58148:1229150	71.07305:79240 73.04692:9002 79.05408:15017 81.07002:22162 86.09649:1217404 91.05414:10125 92.32515:7030 93.07009:12063 95.08528:23771 98.98428:66310 104.10722:93712 105.06951:12533 109.10158:9057 124.99993:592382 163.0141:8980 167.0562:11026 184.07336:11529816 216.78352:33574 225.04277:6880 237.07893:42537 285.00879:16157 299.0621:39237 355.07001:40470 359.02927:27297 371.10202:13065 380.76221:7…	PC	PC(p-38:6)/PC(o-38:7)	2544434	8163250	9862037	7920696	8224438	6394530	8790871	9047053	11053835	10822155	16384116	9329526	8422314	8342488	6772720	8647360	8879970	6909310	2857027	3918881	3918543	4735002	3479763	4039420	5521866	6044303	4212138	2740484	7960917	4574760	6662402	5041728	10747741	6704802	7177107	4660502	4076278	6593786	7124571	4542876	15607289	3007994	13604472
722.514	4.86	CCCCCCCCCCCCCCCCOCC(COP(O)(=O)OCCN)OC(=O)CCC\C=C/C\C=C/C\C=C/C\C=C/C\C=C/CC	722.51453:1337950 723.51788:685363 724.52124:187525	78.95793:21636 108.2788:3159 109.88235:3137 117.92313:2917 126.67767:3012 140.011:17267 192.46565:3521 196.03729:4579 203.18089:12377 215.42632:2970 220.55203:3886 257.22791:45218 268.5549:3123 279.23325:195133 301.21762:237210 303.23383:21342 377.24689:5097 420.29001:23709 436.28329:3823 438.29977:76037 442.27097:5576 460.28351:14473 550.26984:3431 722.51501:136478	PE	PE 36:5e; PE 16:0e/20:5;	409013	587497	751003	439005	804121	694777	722095	869105	387339	690218	639407	1337950	217445	174687	265796	348572	391624	247085	393386	235625	413164	48942	210475	286276	805939	171747	2029338	789448	289880	435754	8845	249883	284484	194241	467012	220652	709062	795738	250150	268931	1506480	161361	468512
758.57	4.87	No record	758.57001:2633379840 759.57336:1343375360 760.57672:352388544	71.07304:18051046 86.09649:289810624 94.42575:2124583 98.98407:19506032 104.10722:30214600 124.99991:154028688 153.15985:2155932 184.07336:3343613184 219.93474:3466251 502.32983:3354843 758.56934:188897952	PC	PC(34:2)	2760720128	2239905024	2290569728	2480626944	1968545408	2417742080	2319046656	2460167936	2337611520	2724445184	2304992768	2913164032	2102603264	2054950656	1920163968	2290917632	2460902656	2350310400	2912860672	2819520768	2411896832	1666780800	2438164224	2416752640	2840919040	2669142528	3002516992	3032251136	2376086016	2426606848	2240242688	2241906944	2157825024	2474112000	2698167808	2330741760	3049265408	2948806912	2401254144	3080144896	2764947456	2368403456	2852652544
738.51	4.88	No record	738.5097:4946080 739.51305:3204318 740.51641:214853	78.95773:69556 78.96201:4659 83.04997:4974 96.96859:7285 107.53342:3948 122.00033:16024 131.68637:4274 140.01082:116855 142.50984:4215 146.29713:4927 163.07591:5119 177.0918:5215 196.03804:82985 205.19562:25500 214.04842:9393 220.53395:5742 255.23326:1056118 256.58856:4259 259.24323:135084 283.60919:4344 285.22214:5621 303.23334:1796747 367.35944:46599 368.36252:116057 369.3652:98126 370.3692:415…	PE	PE (36:4)	9080231	2586761	4719674	6835980	3598318	14545570	3985446	18035504	9623813	9701624	5369868	14177557	3760996	4400163	2981414	4986086	9631324	32346096	18301510	17859172	5839964	3821285	11839087	13957462	24778542	8883581	38717428	28506070	6851650	5834026	1393726	19997898	4387650	9310932	14568106	12848541	10215179	6623894	24528632	20281750	22701020	9523993	14844087
570.467	4.89	No record	570.46655:4905186 571.4699:2301653 572.47326:1893181	77.20931:3383 92.88936:2965 99.40354:3007 187.88783:3183 214.18146:24850 223.20628:15346 225.2227:21617 241.21703:5142 242.01125:2746 266.24957:49858 268.77133:3125 282.24405:12513 375.23843:11415 392.24197:4264 462.28711:11508 462.46695:17648 478.4621:18466 480.2977:123169 510.48886:137914 554.31177:3996 570.34467:20712 570.51245:27246	Cer	Ceramide (d34:2)	513123	461638	623541	340084	522914	729141	711854	817103	652939	886890	630126	648562	732874	713312	674559	448632	399559	453967	647840	1212424	425362	324970	626409	893766	755525	910865	1299711	1036668	672493	501751	146748	906719	626681	498093	847261	625532	1142911	976168	703473	780437	1062812	512084	644524
546.467	4.9	No record	546.46698:3012004 547.47033:986579 548.47369:998070	74.75555:2405 100.48952:2479 119.81237:2549 120.68722:3242 122.84448:2456 160.17357:2634 196.11052:2561 212.57402:34202 216.03476:2620 221.43663:2520 296.2695:2461 314.46576:2997 452.34442:2473 546.47272:3666	Cer	Cer-NDS d32:0; Cer-NDS d17:0/15:0;	17475	0	13843	0	0	0	0	0	0	11641	0	0	31425	0	0	19985	0	0	0	8746	0	0	0	15303	0	0	176522	50475	10363	0	0	124734	0	23501	0	58892	26833	75129	0	49753	0	23960	51996
746.569	4.91	CCCCCCCCCCCCCCC(=O)OCC(COP([O-])(=O)OCC[N+](C)(C)C)OC(=O)CCCCCCC\C=C/CCCCCCCC	746.5694:5954522 747.57275:2980557 748.57611:742995	71.07305:45522 86.0965:742263 88.11176:8048 98.98411:33859 104.10725:63248 124.99989:369167 163.59642:5072 181.06192:5785 183.39476:4872 184.07336:8257832 184.75696:4647 187.16011:6147 218.83743:4433 218.85689:7293 222.15672:4520 308.29514:21494 310.31119:21639 464.31378:7357 482.32309:5452 522.35358:5322 548.74738:4591 630.41296:15157 731.58203:3948 746.56897:496963	PC	PC 33:1; PC 15:0-18:1;	568256	149338	55502	1288198	421180	456465	1777587	580049	757579	432163	218360	2222523	402665	98334	91948	245237	1385893	4110891	2690306	442438	1729707	29069	252520	1463499	469629	39759	1656889	346024	180953	963704	938209	1593724	57315	1236219	217025	834482	875501	1062363	5170434	298975	2192998	4190416	1738885
367.358	4.92	No record	367.35818:3729376 368.36153:1269721 369.36489:145083	75.91073:2591 117.14963:2722 147.85478:2624 179.81798:2296 213.94077:3335 220.51723:3628 367.35837:1342928	FA	FA (24:0) (lignoceric acid)	4577274	2981483	5177272	3792936	5513702	4362724	4192625	5039361	4322278	6164255	4816805	4041486	3579962	3151867	3922348	4362946	3755076	4523740	5086726	3742480	4708048	3843028	4931399	5347715	7768722	16836042	5570716	4933230	3175338	3729376	1358366	5335868	4829655	3525638	5905291	7273485	5750538	6783862	6555626	5978873	5651836	4540390	4312148
830.567	4.92	CCCCCCCC\C=C/CCCCCCCC(=O)OCC(COP([O-])(=O)OCC[N+](C)(C)C)OC(=O)CCCCCC\C=C/C\C=C/C\C=C/C\C=C/CC	830.56708:1963471 831.57043:1187999 832.57379:306145	71.07296:26447 71.08548:4881 79.05417:15257 81.07011:32539 81.07458:3875 83.08557:15707 85.1012:4571 86.09642:281595 91.05429:27255 93.07005:21460 94.97683:3359 95.08544:42381 97.10117:6612 99.3208:3395 104.78384:3392 104.86191:3439 105.07003:18463 107.08546:8544 109.10096:14937 117.06989:4630 119.08569:16151 121.10131:7711 125.1332:4253 133.1013:7283 135.11676:5806 146.98167:457542 164.9929:4956…	PC	PC 38:5; PC 18:1-20:4;	13069868	1059839	1524174	11224213	1774945	12530601	15228902	12191319	14337378	12299141	16524034	8684382	9048916	8046770	2045186	1651813	10657599	8219034	12359488	7260912	10513352	5510118	17156292	14129717	10909450	944937	11144508	4839114	8742998	6628158	13826130	17211912	2404312	13825730	12250620	8192356	14617713	10434036	18764750	391014	14835311	13110031	16577249
892.609	4.93	No record	892.60962:348435 893.61297:290743 894.61633:0		PC	PC (40:6) A	238614	162726	158824	127085	174485	266943	181531	208025	268075	224131	183553	144721	255841	220507	181953	191870	196858	557485	237986	202302	262681	172482	237553	76892	264959	87580	669487	84289	176356	85024	66516	872276	230678	189607	126400	306817	258306	132261	311843	175491	706332	122835	506868
816.59	4.93	No record	816.59015:1958371 817.5935:1035450 818.59686:200547	71.07305:37027 75.75551:3693 86.09652:386736 98.98421:21728 104.10685:25441 109.07522:4057 115.4079:3369 122.22147:3719 124.99991:200953 146.98096:5162 184.07341:3669609 215.1902:24140 239.54869:3822 506.3653:5786 550.33142:22365 757.50739:5823 758.56836:4023 816.59119:194343	PC	PC(p-40:7) or PC (o-40:8)	478008	2588512	2997025	1910680	2119098	2074506	2204436	2785910	3671961	3699888	4057812	2804158	2174232	2797470	3085211	3131098	2107446	2019401	984503	1043338	925813	1371498	1059366	1262849	2027854	1660142	1138132	960311	2059422	1462870	1958371	1579805	3548498	1405919	1954029	732784	2626540	2523878	1905062	1657257	3783492	705403	3702274
820.585	4.93	No record	820.58478:3036850 821.58813:1935073 822.59149:511991	71.07314:47202 86.09651:670702 91.66931:3866 95.08539:3988 98.98406:32111 99.08628:4013 102.17505:3949 104.10703:52554 108.9794:4729 124.99995:302909 136.62259:4136 146.98164:9710 162.955:4244 181.13065:4399 184.07343:5936379 185.07669:6685 186.18326:4026 217.52466:5093 217.54605:8729 492.34827:5169 550.3313:4964 630.41223:16227 672.67609:4372 820.58527:335150	PC	PC(39:6)	4083238	5747293	8627193	6902682	5550802	6841100	5801473	6967129	10800843	9980641	13741278	5805542	8186571	6538244	7133183	7362280	6219407	4299168	2703910	2076797	1711177	4297121	2215443	2125103	7354533	2938331	2316990	1027014	4396476	2674069	2556737	3941686	10144302	2183563	3263199	1426695	5664962	2308392	5383727	3737396	10878743	1535501	4848347
770.573	4.93	CCCCCC\C=C/CCCCCCCC(=O)OCC(COP([O-])(=O)OCC[N+](C)(C)C)OC(=O)CCCCCCC\C=C/C\C=C/CCCCCC	770.56958:3273437 771.57293:1442899 772.57629:605493	71.07332:26848 74.41826:3551 86.09657:355721 98.98447:14654 104.10727:40020 111.01107:3695 125:150691 126.07274:3622 146.98198:22709 150.27171:3988 184.07349:5358161 185.07675:8009 219.06252:7494 236.39297:3956 313.27011:4584 360.35263:4305 478.32004:4581 496.34061:5261 516.35925:4054 587.50452:3894 620.3147:4498 630.42755:5022 711.45984:4229 721.48206:4172 770.56952:659188	PC	PC 35:3; PC 16:1-19:2;	3500400	659004	1058244	951290	606487	995510	1604592	2191515	1638238	1568409	1189415	1283400	1001843	957034	868858	696015	2299552	1537054	1817833	1177179	1928569	143459	1300002	2351734	3234826	593982	2034474	960882	1084766	588251	1293373	2247383	592606	1606635	1202560	2017597	1342288	1268584	3733612	1462798	4944644	3273437	2462584
784.585	4.94	No record	784.58557:445085472 785.58892:243771392 786.59228:63579520	71.0731:2947997 73.62512:403561 86.0965:59262352 93.67092:417173 98.98438:3241597 102.50409:381726 104.10715:7076140 107.30489:387151 110.20195:408613 124.59628:364895 124.99995:29225140 181.60722:396524 184.07339:650743744 187.16924:456504 208.67609:419010 215.57965:1853755 371.82309:445763 502.33322:789474 504.33997:494697 522.35468:833985 560.75629:457910 784.58533:40422944	PC	PC(36:3) A	475491086	625744597	514464880	439555273	304688340	391855858	378755346	439985372	370699613	463802844	279937163	635227065	273235890	411811429	502375449	522750460	471177343	607099625	1008488253	452283190	387831896	260555776	574160802	493463096	931916237	407747406	636661818	586757084	399296417	505872680	453141783	457788569	426165547	512340647	483145764	355227554	877363818	638159958	612441100	852672919	795168684	482251894	549040575
834.601	4.94	No record	834.60077:7029630 835.60412:4326744 836.60748:1076723	71.07301:88018 86.09646:1333065 98.9843:62555 104.10712:120374 116.37009:5598 124.99992:728393 181.05453:9447 183.3916:9749 184.0733:13943230 185.05081:6035 185.07658:7198 185.99821:6481 253.4381:6589 365.6554:6534 526.32947:11445 630.41486:23743 834.6012:891961	PC	PC(40:6) A	5793354	5318068	4749644	4336088	3514742	7553522	5205860	5624458	6381060	6389194	4357992	5828805	5941180	4322369	4725726	5584386	5137664	6735112	10782335	3460825	3384047	5759568	9544514	3599409	8343850	3148144	5718578	3691288	3775993	3733460	5339793	8945001	6381066	4760388	4238944	3311735	9896242	4216388	12166634	5507295	11292055	4755320	6877543
818.548	4.94	No record	818.54987:697630 819.55322:133784 820.55658:302422	0	PC	PC (36:3) A	18281706	23594318	22488480	18213456	18920731	17195325	17139393	18789962	18078735	17674345	14344756	21945232	15040533	20737717	21396163	21390092	18558455	21032473	26272756	19225177	17059646	15132916	22618599	19452223	31353590	17603004	34366325	25045163	18398373	21467766	10359383	18383043	18605578	17719072	19786534	16942850	25941252	23889526	19562355	27632060	22276839	19202538	18362659
806.567	4.94	CCCCCCCC\C=C/CCCCCCCC(=O)OCC(COP([O-])(=O)OCC[N+](C)(C)C)OC(=O)CCCCCCC\C=C/C\C=C/CCCCC	806.56702:17982282 807.57037:10105664 808.57373:2878729	70.7533:13345 71.07305:263445 71.08547:21641 79.05447:135909 81.06474:24490 81.06995:600931 86.09646:2227114 90.49053:13385 91.05415:29116 93.0699:170368 95.08561:536292 97.06516:23689 97.10112:165300 99.08053:16153 105.06973:28852 107.08575:116959 109.09349:17966 109.10133:278695 111.11691:54624 119.08572:32207 120.00489:14428 121.10132:252961 123.11685:130557 124.99961:23359 131.99275:15980 133…	PC	PC 36:3; PC 18:1-18:2;	34269164	35180928	42256812	34657780	27818134	28093826	27452832	29462214	28667846	29898234	26650392	28301948	26091896	32961630	35368344	37691752	33224546	25580324	27776822	27983476	28100426	30188060	30137810	29960912	28367528	31699752	29230140	30412746	31582700	37111536	34364248	30808896	31631834	29050170	29957876	26820300	25836688	29487540	27162310	29652456	21870786	31709416	28667984
782.57	4.94	CCCCCCCCCCCCCCCC(=O)OCC(COP([O-])(=O)OCC[N+](C)(C)C)OC(=O)CCCCCC\C=C/C\C=C/C\C=C/C\C=C/CC	782.5705:20361008 783.57385:11087460 784.57721:1001704128	70.04374:13597 71.0731:229347 75.02989:14899 81.06945:19543 86.0965:3537495 88.37459:17425 98.98437:149959 99.67264:15430 104.10709:301217 124.99995:1731790 146.98183:188381 184.07339:34604544 236.55109:15281 478.32388:21478 496.33765:83457 526.32916:17635 599.49341:75112 630.41107:29245 721.46344:28571 723.48212:88524 780.55237:16990 782.56885:2244718	PC	PC 36:4; PC 16:0-20:4;	7920527	7399749	7307434	8772218	6463914	13347722	7735846	11694242	11219836	11554785	9542541	10199596	11011871	8087207	8500232	10187469	9449795	15352516	13712261	12089049	9223967	5834520	13906302	11966901	12626478	13198883	13528504	10977975	8149649	7920666	13663008	20403742	12810278	10585330	11825462	9901768	13005646	7989572	25837388	10302921	19401400	11206863	17408366
740.522	4.95	No record	740.52258:3888360 741.52593:1809993 742.52929:1543988	71.08568:137014 79.05434:104254 81.06992:192626 83.04916:4387 83.07998:3897 83.0856:105954 85.06453:5319 85.09598:6474 85.10126:129510 86.09626:4083 91.04806:5924 91.05429:165236 93.06998:101890 95.04913:8083 95.08556:221335 97.06485:29628 97.10143:53684 99.11674:5700 105.06998:126518 107.08568:47075 109.10123:119196 111.11667:8534 117.06999:44329 119.07618:5012 119.0856:137999 121.09419:3049 121…	PE	PE(36:4)	3313054	1303230	1501014	3276791	1062828	5793327	1457183	6650762	3343935	3664240	1705529	6412491	1385475	1613795	1323641	1954561	4317160	15706505	10934368	6484916	2631956	2003257	4698418	5639831	8900168	3783293	5451718	7516969	2702982	2318382	2893972	7272409	1925253	4518600	4920262	4600122	5220106	2478828	11928665	7310486	11181715	4096608	6168678
720.554	4.95	No record	720.55371:22084224 721.55706:10241567 722.56042:2619284	71.07312:167278 71.07694:23334 86.0965:2460215 98.98436:111504 104.10707:238492 110.79667:19047 124.99989:1268514 125.33548:20682 164.90306:19542 165.18073:22166 184.07336:28169394 184.76833:19683 187.16676:23517 196.58894:25509 216.76732:31343 216.78914:77960 247.81198:19404 302.65717:24599 496.33881:22823 720.55402:1574608	PC	PC(31:0)	13811236	3747330	4821497	4685986	5134846	4944418	6978076	9168446	5775460	12372592	6566824	8437845	5608708	6172836	4957768	5351660	7927864	4042714	6349002	5082948	4198390	1461145	3321238	5223602	9120858	2761815	5168425	3031116	3779270	3494324	1639566	6069558	4136931	4034041	4068087	4103321	6273059	7205279	5357533	5676854	13585511	4655199	7062662
764.525	4.95	CCCCCCCC\C=C/CCCCCCCC(=O)OCC(COP(O)(=O)OCCN)OC(=O)CCCCCC\C=C/C\C=C/C\C=C/C\C=C/CC	764.52448:6978289 765.52783:3301977 766.53119:794827	78.95778:97810 83.04862:6377 84.05456:5221 86.321:4293 92.02923:4768 94.73886:4607 95.93773:5007 96.62043:6324 98.85674:4343 120.25211:5528 121.99942:20937 136.46011:4744 140.01077:155600 152.99307:4923 153.58293:5038 161.04242:4880 196.03761:102797 205.19536:33888 212.50958:5327 214.04819:18690 219.73338:8855 255.23271:43120 259.24313:174842 259.27405:8022 281.24866:1386450 285.22302:9744 301.21…	PE	PE 38:5; PE 18:1-20:4;	2241106	1221284	1449324	1727174	1022820	4588298	786688	3721250	1996871	1723818	1263506	3353326	882881	1426767	1387022	1643653	2090940	9538911	6978289	2726576	1448795	1616237	4158212	2783251	8482261	1951694	8365781	5104698	1601839	1652115	557949	7863489	1721900	2183542	2725475	2090327	4546480	1281968	9058236	5484523	8295326	2395663	2666802
714.509	4.98	No record	714.50946:5262692 715.51281:3076952 716.51617:808676	78.95316:5762 78.95784:107292 96.82418:3991 96.9683:8694 113.35714:4251 115.91959:18802 119.5369:3524 121.99984:18377 140.01086:156865 152.99484:6197 158.97476:6594 196.03767:119912 214.04895:6648 224.13184:3651 241.21758:21813 242.21951:6559 246.2986:4704 253.21759:269465 255.23323:1751132 261.22354:5691 279.23318:4254745 281.24884:136256 434.26666:43805 452.2789:170266 458.26828:21094 476.27887…	PE	PE (34:2)	6367810	1738752	2950599	3978720	2444082	7472663	2371882	6546130	4519220	4255553	2631168	9499510	2025214	1849506	1406296	2419676	3478663	8545448	9882763	10149065	3495214	2543382	4924864	6527232	9898030	4246339	16912486	16227456	4073318	3261228	887193	5895820	1767835	4700644	7001064	5235978	6202178	3850897	5714184	11830597	8037632	4684804	4937296
559.473	4.98	CCCCCCCC\C=C/CCCCCCCC(=O)OC(CCCCCCC(O)=O)\C=C/C\C=C/CCCCC_No record	559.474:38184692 560.47735:16912974 561.48071:3653386_595.45117:3028399 596.45452:1285286 597.45788:1036958	73.60028:29238 87.14757:30014 92.81224:33846 95.91211:29339 97.59854:37840 212.59248:394842 277.21817:667046 279.23331:1722629 281.24896:15578762 295.22824:5737778 297.24332:183882 319.60815:36442 424.42325:42592 559.47424:1996682	FAHFA	FAHFA 36:3; FAHFA 18:1/18:2;	81634	9528	0	9915	0	10937	0	0	0	0	0	78832	58905	0	0	9113	0	38052	18941	0	0	0	17636	0	106418	10440	63315	0	0	9213	0	12836	0	0	8812	30877	11965	19051	37661	65835	31821	34153	0
866.594	4.98	No record	866.59296:5248128 867.59631:3350922 868.59967:981161	70.85123:3203 78.95763:73576 89.24285:4121 127.82047:3587 135.11668:3533 137.34631:4177 152.99492:8622 168.04213:95211 203.17976:47128 223.16873:4777 224.06844:78325 229.196:5471 242.07977:3812 252.00815:4132 255.23326:17531 257.22739:199036 259.24146:5407 272.92133:3842 281.24872:81118 283.26434:996436 301.21744:1214558 303.23264:130565 329.24872:21730 490.33078:19569 506.32361:8660 508.34351:11…	PC	PC (38:5) B	5722570	4731709	4736934	5248128	3832238	7470278	7885241	6398438	7943277	6990154	9381249	4522526	5480908	4288864	4648120	4201491	4975419	5508315	6665584	4137792	5509352	3397225	10111696	7322200	6666308	2768562	8834264	3365025	4689376	3497106	3320555	9529833	4146988	6847198	6260780	5411674	9573949	4924992	11793109	4176358	12793513	6990124	8761922
774.568	4.98	CCCCCC\C=C/CCCCCCCCOCC(COP([O-])(=O)OCC[N+](C)(C)C)OC(=O)CCCCCCC\C=C/CCCCCC	774.56799:810157 775.57134:349588 776.5747:127807	73.10531:3053 78.95781:23915 86.30638:2982 168.04269:7207 224.06877:7129 235.77771:4188 239.23695:5336 253.21756:864238 255.23331:12255 279.23315:5200 328.23605:4688 446.30246:25888 464.3139:59743 700.53046:281815 730.36884:3470 774.54449:4346	PC	PC 32:2e; PC 16:1e/16:1;	126329	37525	53800	22057	52982	16588	45727	152116	63332	135807	58193	162650	128024	37198	51204	11087	93784	185326	178270	199742	118004	109106	77106	137370	95038	77922	375845	133234	135969	85915	24023	87202	20659	190135	37292	196771	18230	525284	97515	109363	163909	112877	349200
749.535	4.98	CCCCCCCCCCCCCCCCC(=O)OCC(COP(O)(=O)OCC(O)CO)OC(=O)CCCCCCCCCCCCCCCC	749.53485:3339645 750.5382:1596061 751.54156:397216	78.95775:65113 96.95892:4633 96.96832:6470 101.4017:3405 114.80387:4967 152.99492:153457 166.03099:3714 171.00589:53992 209.02121:7097 212.77922:4401 227.03206:20070 255.23395:4387 269.24884:2254258 288.6554:3483 405.24164:51630 479.27783:38281 497.28845:43590 749.53485:679725	PG	PG 34:0; PG 17:0-17:0;	866596	791848	1075717	1220393	1217783	906281	875738	1117662	1290880	1420095	1261476	791862	1027254	994462	965555	1034218	1032649	853094	965772	771502	797038	582666	601114	787701	1022901	1039602	4224770	1386758	799392	914456	1530323	1261544	888430	807837	995221	839189	1034686	1026202	995318	895148	3068142	565509	1199810
854.593	4.98	CCCCCCCCCCCCCCCCC(=O)OCC(COP([O-])(=O)OCC[N+](C)(C)C)OC(=O)CCCCCC\C=C/C\C=C/C\C=C/C\C=C/CC	854.59247:956076 855.59582:521692 856.59918:127767	78.95763:15118 80.70302:3629 83.11912:3192 121.05814:3499 168.04184:21019 193.73566:3481 205.19637:4147 212.31593:3639 220.53:4770 224.06833:18345 248.47586:3132 255.23306:4842 259.24387:25797 269.24884:231627 279.23206:26308 283.26309:4583 301.21674:8269 302.2233:5282 303.23309:389737 305.24542:5133 307.26431:13717 317.24881:5073 494.32559:27858 525.58911:4614 780.55652:212231 794.56726:36746 82…	PC	PC 37:4; PC 17:0-20:4;	892758	486430	513246	700846	743934	857984	663972	873982	867797	1081647	1033231	660136	799458	713644	931620	902160	921050	611450	631465	588887	487416	495922	615929	565312	968807	633769	956076	340244	665340	468063	229925	1330595	1058830	446385	474999	473791	854965	433128	936864	650722	1092908	557067	606384
830.567	4.99	CCCCCCCCCCCCCCCCCC(=O)OCC(COP([O-])(=O)OCC[N+](C)(C)C)OC(=O)CCC\C=C/C\C=C/C\C=C/C\C=C/C\C=C/CC	830.56775:12250620 831.5711:7818775 832.57446:2276356	71.07317:104273 71.08569:78391 77.51049:4366 79.05435:67960 81.06992:96441 83.08579:42610 85.10132:71976 86.09654:948656 91.05442:91185 93.07012:62238 95.04944:6862 95.08563:128476 97.06488:7476 97.10139:36019 105.07007:49087 107.0855:32776 109.10152:52205 111.11679:16270 117.07008:40870 119.08558:46102 121.1012:28130 123.08143:5017 123.11657:21049 125.00014:19003 129.07005:9952 131.08556:62960 1…	PC	PC 38:5; PC 18:0-20:5;	13787474	10516751	10461855	11798986	5980622	13210489	16112538	12962441	15151894	13014768	17316805	9071794	9585467	8460303	8229665	8674035	11306464	8532114	13089491	7729209	11061924	5876046	18075051	14898494	11476990	5501006	11790683	5116303	9205998	7004696	14574792	18228767	7509164	14554760	12981129	8646890	15402434	11027754	19863340	7558389	15509692	13821952	17502104
600.522	4.99	CCCCCCCCCCCCCCCC(O)C(CO)NC(=O)CC(O)CCCCCCCCCCCC	600.52222:5461366 601.52557:2890975 602.52893:412405	70.1591:2985 77.42451:2729 84.04424:152742 85.55037:2543 91.94565:2506 100.03909:34785 104.37553:2662 225.22238:37726 227.57092:3648 238.25407:3125 239.23795:60504 252.23302:11052 253.21707:10680 266.2486:4772 268.26523:11692 271.22821:5204 278.24634:3129 286.27609:13109 294.28061:64228 296.26013:18139 298.27759:2696 300.29059:16426 310.27585:80635 328.28598:23056 342.30161:568325 508.47513:6168 …	Cer	Cer-BDS d33:0; Cer-BDS d18:0/15:0;	42287	15049	72499	45700	30244	17084	37501	29919	11784	88281	48192	39938	15841	38889	0	28556	12439	21203	72398	19970	10401	0	24417	0	59837	39280	58839	0	14510	11643	9191	31459	44812	21852	42372	21941	37659	38859	63607	17556	109309	12770	58768
734.566	4.99	CCCCCCCCCCCCCCCCC(=O)OC(COC(=O)CCCCCCCCCCCCCC)COP([O-])(=O)OCC[N+](C)(C)C	734.5694:10316812 735.57275:5814260 736.57611:1339251	71.0731:103226 86.0965:1573906 97.10117:13321 98.98422:76524 104.10709:190409 124.99991:811803 139.67139:8748 142.0502:8355 159.2825:8242 165.09189:9571 184.07335:18740284 184.41223:8339 187.15547:8861 242.11685:8215 304.20169:13386 313.27255:11020 314.14828:9899 326.59518:9162 405.89456:8931 464.31375:15332 510.35672:36547 544.37909:11774 630.41333:17705 734.56952:1305957	PC	PC 32:0; PC 15:0-17:0;	72529	0	0	23698	15946	40945	0	105682	28323	60704	0	17409	15543	0	21834	19028	39111	111128	44019	115624	178725	52796	153860	0	156550	53745	40219	198833	38730	0	47031	60793	0	558819	0	0	0	588024	669296	160951	0	0	72861
613.483	4.99	No record	613.48236:2205142 614.48571:1070211 615.48907:188468	71.04916:6046 79.05426:96956 81.0699:249376 83.04902:4233 83.08558:68098 85.0647:8232 91.05426:51893 93.06993:159803 95.04907:6809 95.08558:242120 97.06475:13366 97.10139:37880 99.08071:11387 100.35118:3131 105.07001:84136 107.08556:133907 108.45501:3068 109.0648:5942 109.10125:170023 111.08034:7968 111.11652:6449 117.0702:35814 119.08565:111110 121.1012:143409 123.07982:3638 123.11683:92556 125.…	DAG	DG(36:6)	0	0	0	0	0	120428	0	0	34499	0	20404	0	0	15210	16677	0	31537	21295	75409	0	0	0	28127	64990	0	0	21578	15916	0	0	36616	22830	29444	109855	0	0	72187	0	30364	0	409546	24962	0
796.585	5	No record	796.58447:3938903 797.58782:1708390 798.59118:728147_818.56567:991771 819.56902:616154 820.57238:185394	71.07319:58620 81.72304:4244 86.0965:774555 91.05421:4792 98.98447:38630 104.10709:83609 124.99991:353779 146.9814:25376 162.9558:22522 167.00839:4549 181.05795:6038 183.39175:6181 184.07339:7902273 184.75977:4962 185.0769:9618 186.07812:5825 187.16409:4492 219.09995:6210 314.03415:3896 510.3573:7453 623.50262:5473 737.45618:27009 796.58539:548390	PC	PC(37:4)	22352882	9810166	8892820	14971828	9858990	18294302	13744684	18860333	18278836	22863790	19911370	14844438	14305375	13421709	15343948	15829144	21135926	16404293	17998030	12094146	10667796	6348940	14213369	11368415	28986049	10005003	15180354	6100015	13430846	7512381	8745706	29387132	19473356	9048844	10200327	8913432	25418050	10535842	27699713	14548462	33325737	10866798	15094526
808.585	5	No record	808.58472:45146928 809.58807:24555346 810.59143:14461287	71.07313:516448 79.05431:56947 81.07006:58670 86.09653:7982640 87.09975:57066 93.06995:51924 95.08544:86618 98.98455:398052 104.10713:772805 115.87354:43371 124.99995:3814946 146.98189:1033755 147.98656:47254 148.98624:51718 184.07347:74535920 211.24367:36486 218.43446:67940 218.45395:60334 263.05249:44470 496.33624:87968 603.52716:96949 623.49683:48728 624.50427:183467 625.5119:663189 630.41168:…	PC	PC(38:5) B	126613264	89890176	73825424	106537544	52118548	143821008	166374192	130179912	158586304	157636624	167573712	106064304	88662168	70566472	69068240	75144568	108379488	154321312	205680144	87430656	104687832	46944400	211429424	149906480	191009616	48160480	141470656	64835672	83180056	57269504	122507384	207000848	72592792	158528464	135992896	92868064	305396160	115211312	359841664	103265440	408591264	133966976	237182000
612.522	5	CCCCCCCCCCCCC\C=C\C(O)C(CO)NC(=O)CC(O)CCCCCCCCCCCCC	552.50043:2588492 553.50378:1195434 554.50714:17055740	76.76984:2601 77.70765:2359 84.04421:46016 86.01818:4779 86.02354:89736 87.14145:2883 91.58215:2681 100.03912:4751 165.22395:2511 167.93535:2718 178.75772:2785 213.68591:2767 225.22189:13831 237.22133:23767 239.23778:20240 254.24841:5986 255.23318:17200 263.23819:17733 266.24945:11346 268.26529:23350 280.26572:9856 282.24417:242361 296.25949:115130 296.29608:4630 298.27466:19734 308.25967:13974 3…	Cer	Cer-BS d34:1; Cer-BS d18:1/16:0;	60223	37588	42280	41806	73311	73595	79900	54747	0	350149	96263	49419	45527	0	75960	27796	15910	31317	14232	152521	0	29877	60426	81512	67745	111435	60337	62773	44554	39603	0	19589	50085	0	69094	117440	135931	88422	97417	89773	184750	19337	23242
692.558	5	CCCCCCCCCCCCCCCC(=O)OC(COCCCCCCCCCCCCCC)COP([O-])(=O)OCC[N+](C)(C)C	692.55865:7715980 693.562:3857352 694.56536:817001	71.07307:45379 71.08529:8630 80.91885:4743 85.10126:5459 86.09647:805522 95.48004:5083 98.9844:38234 104.10705:119822 116.915:5089 122.53039:4444 124.99993:399485 184.07333:9816491 219.13847:7614 248.08856:4394 482.36426:15606 509.49759:6071 630.41516:8221 692.55884:639285	PC	PC 30:0e; PC 14:0e/16:0;	3536151	1389223	2033069	1716287	1338491	1182269	2226207	3612189	1611638	3181917	2350957	3677855	2504643	1898266	1794117	1641860	3294793	1651347	2795337	1994036	1756292	625552	807160	1516673	1930379	977928	2266324	1665111	1357043	1527710	754245	1444743	1328158	1683831	1453112	1786666	1783728	2272997	1515674	1389430	3483457	1202173	2120868
876.614	5	CCCCCCCC\C=C/CCCCCCCCOCC(COP([O-])(=O)OCC[N+](C)(C)C)OC(=O)CC\C=C/C\C=C/C\C=C/C\C=C/C\C=C/C\C=C/CC	876.61475:757086 877.6181:434405 878.62146:159975	78.95763:22519 88.56326:3294 90.84734:3100 111.2216:3266 121.10146:3358 125.35738:3303 168.04143:3943 191.62454:3367 198.79703:3775 220.59013:7443 229.19463:4035 283.24323:90931 327.23312:252519 403.26166:7390 474.33606:30128 492.34622:81347 656.04425:4236 729.01196:3915 802.57703:261199	PC	PC 40:7e; PC 18:1e/22:6;	97240	431982	603413	336578	463089	329114	322700	416228	467516	453488	665060	425743	380018	511925	513087	514379	393635	264548	128552	82589	194020	318146	145836	146849	259715	358304	306468	218527	208695	233335	103983	224504	474897	220897	306493	104090	237996	357588	175503	179156	352013	96169	363169
558.466	5	No record	558.46667:32393646 559.47002:20331878 560.47338:10647179	81.98629:24974 92.09666:26502 119.52979:25243 137.03151:28695 214.16974:207945 299.065:25060 327.6347:25584 406.9397:27156 558.45782:32998	Cer	Cer-NS d33:1; Cer-NS d18:1/15:0;	1090726	0	250258	193582	0	225303	1116844	230925	280680	1242454	222563	204351	0	0	0	1016325	173104	81155	181962	270291	0	189407	0	0	201644	0	1361884	169435	174914	606894	0	1006758	202619	181658	0	0	203339	1097647	213702	989181	242242	0	693346
716.558	5.01	CCCCCCCCCCCCCCOCC(COP([O-])(=O)OCC[N+](C)(C)C)OC(=O)CCCCCCC\C=C/C\C=C/CCCCC	716.55835:8144806 717.5617:4171794 718.56506:1028454	71.07307:62878 71.0857:6572 76.81657:6586 81.07011:43724 83.08542:30526 85.10115:11921 85.76035:5918 86.0965:1163686 93.07003:23171 95.08554:46748 97.1008:9119 98.98406:55044 104.10715:114975 109.10104:30584 124.6011:8237 124.99992:537017 127.32709:6272 128.27834:6670 137.1321:10270 163.01515:14889 181.02531:6342 181.06483:8486 184.07339:12197975 200.59256:6175 283.85248:7433 393.34589:6427 417.2…	PC	PC 32:2e; PC 14:0e/18:2;	3146011	1128348	1436914	1119108	858288	699315	1564776	3768923	1556418	3148924	1571274	3012938	1952660	1133991	1542739	1278941	1830300	4404576	4813263	4063278	2456545	1192438	2046459	3423166	2342426	1925068	5329404	2598046	2942289	2074808	2153497	2224437	1039906	4409252	1786183	2969574	1509458	11442550	2998948	2476984	5333836	2141636	9404933
804.578	5.02	No record	804.57745:996488 805.5808:547544 806.58416:113141	74.32758:3094 78.95768:21011 79.46174:3069 86.21438:3696 86.71156:3129 108.9612:3644 153.34595:3779 166.65208:3300 168.04175:22913 189.73233:3402 217.05513:3420 220.52386:4677 224.06795:12400 241.21733:226444 253.21707:6454 255.23317:60298 267.20047:4568 267.23303:135250 276.66626:3749 279.233:4288 281.24878:598204 466.29477:16546 480.31143:3634 730.54089:248666 744.39459:5213 744.5459:3989	PC	PC (33:1)	2351587	770658	1079086	953382	1082664	992062	1348748	1806970	1367327	1650264	1179213	1455262	1076733	1449620	1216922	996488	1689988	1253284	1979425	1012681	1126040	807284	1402534	2146903	2149826	1063734	2553880	1314738	1177112	838614	412674	1661335	828388	1521481	1345947	1142623	1064134	2054546	1482272	1254331	2296931	1702918	1950282
716.522	5.02	No record	716.52191:6607202 717.52526:2565854 718.52862:622536	70.20045:11852 71.07294:53248 71.08212:9669 71.08573:164723 79.05441:83846 81.07:403315 83.08559:144374 85.06451:13985 85.10127:159410 86.09653:757802 91.05428:23333 93.06969:86779 95.08565:432104 97.10146:99156 98.98411:22279 101.84125:10647 104.107:66271 105.07022:14182 107.08549:69282 109.10131:242900 111.11606:13379 119.08537:63751 121.10134:48287 123.11679:125878 124.99998:367616 133.10078:4…	PE	PE(34:2)	3599542	925708	1224982	2542825	1000514	4054301	1301887	3711453	2552499	2671742	1206337	6577407	972008	925687	623020	1322904	2233843	6187021	8644924	6514478	1840039	1124594	2974235	3684844	6110357	2188071	4968593	7746744	2383058	1729522	1309833	3233207	1026034	3356636	4266846	2572255	4897002	2118884	3922815	7533734	5793784	2835121	3667195
766.574	5.02	No record	766.57495:93422992 767.5783:53217224 768.58166:13148223	71.07321:816318 71.82167:83489 86.09648:11484940 98.98428:556126 104.10709:1106190 124.99992:5826585 181.02594:160495 184.07336:120802616 217.9955:130332 218.0159:136401 323.62701:89432 467.10571:91538 480.34503:432184 509.34702:107826 526.33118:994377 531.06818:81296 625.5188:152795 630.41595:84039 766.57446:6922202	PC	PC(p-36:4)/PC(o-36:5)	41351715	76921266	68929862	70704021	58402954	92369209	62657179	95258560	94331935	97666347	91754224	114277097	85169425	78422208	73708517	91976752	96828542	85599983	52691574	65639865	77316677	53110440	82696487	82692722	69352548	112796260	57142263	60304881	83870621	79044769	86417848	86306643	109069538	75456983	84422213	81922024	96500202	98016590	107326884	66442403	128856458	56176386	147090894
818.606	5.02	No record	818.60565:4607934 819.609:2501780 820.61236:836245	71.07312:78100 71.08526:5827 79.05425:7707 81.06987:17857 83.0855:19016 85.1011:19182 86.06017:7738 86.09647:1131053 91.05446:10377 93.06965:7800 95.08552:28835 97.10084:7199 97.91579:4500 98.98437:47303 104.10696:120097 107.08566:5046 109.10152:6793 114.00954:4833 115.18965:4805 120.23714:6060 123.11755:5823 124.99986:500438 146.9818:268306 181.06342:7489 184.0733:9935381 185.07701:19341 187.160…	PC	PC(p-40:6)/PC(o-40:7) A	3307188	11917897	13594384	11695147	10215386	10484894	11498164	12883868	15835744	15288934	19752545	15238774	11916196	13917556	12749454	14243361	11288936	9663028	5339924	4786016	6076631	7131537	5040755	4911549	9709867	9257567	6427424	6328582	7295472	7806762	5856617	6812831	14708948	7915358	10749919	4666708	9025626	11463454	8941643	6852243	14509298	3600292	11985299
736.552	5.02	No record	736.55225:5163026 737.5556:2036474 738.55896:2550619	71.01266:16635 75.45715:3842 89.02324:21370 94.45164:3443 101.02328:21699 113.02339:5790 119.03491:4969 138.97878:6323 255.23383:25419 256.23636:39932 257.23975:8477 269.2493:91138 270.25256:57677 368.89389:4101 700.57697:66261 718.5105:20629 736.55084:357326	Cer	HexCer-AP t36:0; HexCer-AP t18:0/18:0;	0	0	0	9500	0	0	0	11214	0	0	0	0	0	10381	0	0	0	0	0	27972	0	0	24430	35864	0	112090	34878	21502	0	0	0	0	0	11367	0	59441	0	0	0	0	63745	28512	0
580.494	5.02	CCCCC\C=C/C\C=C/CCCCCCCC(=O)OC(CO)COC(=O)CCCCCCC\C=C/CCCC	580.49335:3927468 581.4967:1552426 582.50006:258419	71.08553:4487 77.88403:3020 79.05434:22655 81.06998:102932 83.08566:67099 91.05439:6120 93.06995:39773 95.08559:101605 95.09211:5347 97.06505:14328 97.10133:51947 99.08032:4887 105.06999:5186 107.0859:31036 109.10123:74458 109.10924:4414 111.08078:11238 111.11705:14050 119.08561:11697 121.10135:65204 121.11063:4040 123.11695:32541 125.09669:4155 133.1011:13217 135.1171:40695 137.13297:11685 139.1…	DAG	DAG 32:3; DAG 14:1-18:2;	118877	0	0	0	16821	68847	0	0	57408	39504	24023	0	15388	0	0	0	0	23212	56037	0	0	0	31199	0	48921	0	27963	38102	0	0	0	85984	0	20816	0	21545	221384	0	0	78866	50800	0	22507
746.569	5.03	No record	746.56964:38866216 747.57299:19543800 748.57635:4947715	71.07314:337232 77.04508:29416 86.09652:4728882 98.98428:231951 100.38154:23981 104.10715:490208 111.57648:25881 120.53453:20755 124.99996:2458620 176.39021:23893 181.0569:29097 183.39226:29111 184.07339:57360148 186.19705:24207 187.16594:29575 451.23535:31089 464.31601:34206 482.32843:26738 490.33011:29199 563.50543:35234 629.76379:24950 746.56946:3634640	PC	PC(33:1)	60429656	16013302	18931368	23894118	16738532	23922022	30913062	45000888	32893388	42182724	26500976	39131248	23177200	29116534	22086402	21116096	41318040	37121468	66913408	30324502	29397668	13593206	31165936	49647156	59988056	21040986	44475108	29487480	29960894	18106632	17307516	42317944	18667994	42297200	35372280	30232262	32159446	50724744	48343336	38569972	76384248	42312716	62078088
784.586	5.03	No record	784.58478:100267168 785.58813:55719540 786.59149:14220808	71.07298:1139544 81.15478:90194 86.09647:17526278 96.75492:93536 98.98428:834253 104.10711:1689255 114.18347:95103 117.03718:95444 124.99988:9436230 129.062:99407 162.702:101339 181.05717:133539 184.07327:213507728 184.75967:116178 187.16687:99875 214.61693:360298 214.64096:255703 524.3692:212510 530.11047:126411 601.52435:154769 630.40875:130316 784.58466:14645926	PC	PC(36:3) B	609761856	383367424	305731680	574279744	315326848	583724544	565820928	636263424	676206336	718496640	556031552	588323584	542568192	454202784	361954944	408046272	541084288	806551424	955493952	933145088	685621184	267073728	512740480	506952544	802386176	392504416	902721216	747416384	725728320	479931072	580241280	590208512	535162880	737044736	825479296	782103360	743589056	581347200	938860224	993200832	1265570176	805009792	798957696
818.548	5.03	No record	818.54889:525255 819.55224:256554 820.5556:294335	0	PC	PC (36:3) B	22594571	17432294	17250060	21789280	19768847	22518561	23352059	24415807	25849508	26027359	23067967	20367795	23942888	20415384	18824153	19102273	20809109	25895364	26607550	29505882	25350310	14813446	20894847	20343734	26852706	18489023	48152638	31251707	27046777	21916823	14096911	22452518	21794808	24856367	27837424	27688444	24441822	22555996	26427376	31226146	34922228	28634292	24581173
740.525	5.04	No record	740.52472:2776314 741.52807:1610630 742.53143:417595	78.95785:33334 93.55308:3075 108.36306:3136 114.35654:3333 140.01071:50624 196.03738:27105 268.47372:3267 279.23294:1333652 281.24857:557004 281.99548:3426 304.20905:5341 460.2836:4853 478.29361:51426 740.52551:235530	PE	PE (36:3)	2948087	1677133	2063963	2543478	1755897	3715654	1015944	2752024	2776314	1919540	1304834	6083602	706223	1194275	1032255	1900104	2089603	5617164	8647654	2920851	1776798	1080752	2657297	2381309	10034593	2072607	9234154	6950509	1506704	2389538	365513	3527954	1136216	1587408	2604478	1477897	5903536	2070360	4256753	8573098	6747767	2041229	1664892
792.587	5.04	No record	792.59094:578855 793.59429:354136 794.59765:231134		PC	PC(p-38:5)/PC(o-38:6) A	8660908	17262436	9921732	11210798	8243299	18433308	11672841	17630554	20884656	23020962	17271614	18997012	13351443	13606947	11243186	17186678	15580470	17663926	12663274	14502114	13484149	9346863	18644398	15168476	10124356	18395064	10865614	13587500	15783661	12667678	6832398	18185846	17445160	15103074	13522559	10954900	35027768	23349874	12412478	17655444	32523896	9210144	28002218
806.567	5.04	No record	806.56781:13518849 807.57116:7791650 808.57452:9097389	70.26781:10327 71.07315:265489 71.08556:146832 77.03875:11904 79.05437:151971 81.06996:392844 85.10113:127402 86.09653:2133029 91.05437:66516 93.07006:238312 95.04854:11323 95.08563:410991 95.75922:13494 97.1012:100071 97.10716:10789 99.08055:13032 105.07008:25007 107.08546:132432 109.10132:218272 111.11658:17337 113.09618:13388 119.08542:26206 121.10129:135843 123.11678:71869 124.99983:21926 131…	PC	PC(38:6) C	39199693	29747121	34665431	33530620	27507405	27756670	30885174	30039224	31468840	30414358	30056155	25749789	31833861	32563571	31027323	31169314	30026878	24756630	28116718	29276002	31516579	30728992	27148342	29414763	28252682	28193057	32789652	28134674	33184048	35095212	32717809	29910100	29752500	29837738	32288940	30250719	25381963	27795554	28302076	27827780	22235877	33366479	27825073
614.537	5.07	CCCCCCCCCCCCCCCC(=O)NC(CO)C(O)C(O)CCCCCCCCCCCCCC	554.51599:1499577 555.51934:598450 556.5227:133413	70.02878:4731 71.01268:6259 72.04423:6047 78.35171:3083 94.93043:2873 96.57903:3253 98.03622:4225 199.89175:3137 218.00394:7851 219.32233:3598 223.20576:5674 225.22212:95212 237.22281:94679 239.23756:37368 250.25479:7354 253.21754:35422 253.2531:3682 254.24928:349680 255.23323:725866 263.23917:4816 266.24918:4576 267.23343:765224 268.26483:66013 269.24966:17589 278.24966:20793 279.23264:29119 280…	Cer	Cer-NP t34:0; Cer-NP t18:0/16:0;	127667	85572	116912	68142	235372	111356	140115	99091	52734	159995	146968	190877	54597	128621	17183	41233	34955	76974	114248	141797	41311	39360	126513	82907	195352	165461	184376	159551	25676	58686	8583	117590	68771	60181	134975	95712	188989	171515	160865	119902	355323	71390	99263
862.609	5.07	CCCCCCCCCCCCCC\C=C/CCCCCCCCCC(=O)NC(COC1OC(CO)C(O)C(OS(O)(=O)=O)C1O)C(O)CCCCCCCCCCC	862.61023:3188476 863.61358:1885037 864.61694:709470	71.01234:6711 79.95607:18495 89.02306:4454 95.95106:7159 96.27869:3927 96.95892:472350 98.78728:3569 101.02311:4775 113.02266:4095 144.80719:3951 186.32001:4064 237.10257:4191 241.00166:21767 284.62277:4029 451.85272:4580 495.81348:4069 602.48633:4114 862.61023:3644990	Cer	SHexCer d40:1;	34359	84227	164104	37819	113177	91427	104624	144292	117808	74270	183030	151252	92472	146043	119757	101071	71168	13678	42406	56993	71977	46995	26072	50953	55957	30105	0	46717	33709	140407	10494	10861	78022	9004	42356	35786	90586	40328	0	32973	81966	26904	11943
780.552	5.07	CCCCCCCCCCCCCCCC(=O)OCC(COP([O-])(=O)OCC[N+](C)(C)C)OC(=O)CCCCCCC\C=C/C\C=C/CCCCC	780.55182:4117093 781.55517:2159631 782.55853:2875470	71.07305:74270 71.08562:56016 75.66669:3961 79.05424:9214 81.06481:6439 81.06997:131988 83.08559:45699 85.1011:47578 86.09647:590442 91.05424:15212 93.0697:24464 95.08558:131284 97.10126:27108 99.11658:4688 105.06982:7340 107.08542:19345 109.10119:75319 111.11681:3618 119.08544:4934 121.10136:17255 123.11686:35445 124.99947:15424 133.10139:15337 135.11769:7877 137.13232:14585 146.9818:1442379 163…	PC	PC 34:2; PC 16:0-18:2;	31000108	23898926	25765726	27994507	19141541	20794851	23468114	31798445	20807713	34575485	20403827	42686702	22947994	18981832	20733986	26742022	28542416	22997347	36552539	32753366	24856293	16212018	23817594	33952916	38721152	35920502	36035706	43513187	29806457	28524990	22319866	21765460	22618216	25649171	31998278	20467379	45512153	36117643	29986040	40246602	39927639	27724128	31213641
850.599	5.07	CCCCC\C=C/C\C=C/CCCCCCCCOCC(COP([O-])(=O)OCC[N+](C)(C)C)OC(=O)CCCCCC\C=C/C\C=C/C\C=C/C\C=C/CC	850.59863:2133616 851.60198:1237357 852.60534:417793	71.43511:3213 74.93145:3284 78.95774:37766 80.21042:3842 89.82671:3435 101.03789:3185 162.09386:3738 168.04208:15918 175.1666:3654 205.19566:5870 224.0686:22879 228.01079:3361 259.24332:36962 265.2525:13041 298.76929:3894 303.23325:569546 315.78122:4060 329.24707:24870 464.3157:4665 472.31934:25809 490.33063:81295 550.38184:3828 776.56238:256300	PC	PC 38:6e; PC 18:2e/20:4;	366868	781586	816652	560888	735981	936242	742476	959289	1065500	1076235	1213198	917476	875279	951098	1140056	1069689	824251	804027	433500	682054	702144	813975	1070256	856515	716843	1227622	757283	797723	1002690	835458	439115	854075	1176031	633646	749859	655375	1275312	1187500	949068	733767	1000117	524960	1205264
854.593	5.08	No record	854.59229:1949699 855.59564:1322217 856.599:348973	72.75662:3424 78.95783:29630 91.772:3564 94.46129:3592 166.68706:4007 168.0425:31703 205.19577:13037 219.43843:6115 224.06934:26879 236.90201:3744 259.24265:37506 269.24887:335959 279.23273:5815 281.24905:35388 283.24207:5464 303.23303:585253 305.21243:4960 305.2486:85463 317.24762:4057 327.23221:28001 369.44797:3943 371.21255:4087 462.30084:6186 494.32773:50756 509.18317:4085 772.52771:17345 780…	PC	PC (37:4)	1274216	1181980	1023499	1096058	1180338	1727316	1011429	1422858	1949699	1431936	1647950	1011737	1595260	1510929	1672925	1598738	1485971	1147590	1321825	894708	747317	1121547	1196888	873186	1473204	1013518	1405736	662025	1063892	933993	492497	1569971	2073809	788626	967930	796891	1519347	630030	1543645	1137612	1530144	861632	987101
776.582	5.08	CCCCCCCCCCCCCCCCOCC(COP([O-])(=O)OCC[N+](C)(C)C)OC(=O)CCCCCCC\C=C/CCCCCC	776.58264:2370301 777.58599:1328834 778.58935:328242	78.95781:47842 166.25168:3694 168.0423:30125 227.20186:51086 243.87738:3863 253.21744:1677140 254.22015:4934 255.23341:70709 259.24304:4514 279.23395:14782 281.24899:22355 303.23346:88690 327.23856:4192 329.24759:17047 377.24603:22489 448.31912:54355 464.31531:13342 466.33118:129884 490.3302:8157 702.54559:665511 710.30188:3652 776.56268:38561	PC	PC 32:1e; PC 16:0e/16:1;	263333	94284	138620	73385	155220	54750	129979	260383	129001	224537	160962	263111	160734	102490	157258	117625	209887	246114	316105	287443	214823	132764	126306	167061	100871	96260	449162	302780	185130	143430	0	147127	80063	251687	115517	331420	34473	388647	118284	121979	245815	149005	220406
772.585	5.09	No record	772.58545:24311448 773.5888:11873646 774.59216:3235744	71.07291:244885 75.47355:17672 80.97504:26893 86.09651:3843891 87.12383:20892 96.23071:18495 98.98438:223902 104.10702:400813 120.45953:21045 124.99994:1907302 163.4352:20363 168.033:19700 181.07007:25402 184.07339:41633408 187.15161:28844 201.51443:19833 492.34207:24131 510.35757:36865 772.58575:2818459	PC	PC(35:2) A	83507129	26584644	27160542	40341464	28456980	33238643	38630177	46914958	42122741	65098526	43065231	61642100	23627118	27720136	29984396	30056838	46093072	29905132	67966642	43894759	27008290	13177484	27683272	33871019	87070336	21784003	55194474	28659300	45782386	24537770	14124162	38984154	29025532	26066706	29454191	19770498	83737720	49972602	39777230	64949258	94376882	30345301	35242823
558.466	5.09	No record	558.46613:2287412 559.46948:1095792 560.47284:1423872	126.74724:2606 151.90126:2478 159.31834:2398 161.55717:2429 168.55669:2387 173.04533:2386 184.04353:3242 215.80602:2704 285.40164:3028 318.48892:2739 391.23428:4303 398.63651:3125 480.2966:39756 498.31021:32816 540.26581:6194 558.27521:13124 558.46185:10204	Cer	Ceramide (d33:1)	1090726	778258	1026546	745758	1325591	1123527	1116844	1233731	961926	1242454	1221368	1067250	1178475	1257757	988414	1016325	670438	573061	807626	1493484	895340	581135	830144	1095254	1093128	1080669	1361884	1084198	904008	775804	165880	1006758	1079329	691475	913447	898126	1160884	1097647	852569	989181	1325453	841049	693346
718.574	5.09	CCCCCCCCCCCCCCOCC(COP([O-])(=O)OCC[N+](C)(C)C)OC(=O)CCCCCCC\C=C/CCCCCCCC	718.57446:59459208 719.57781:30460444 720.58117:7070646	70.73622:48362 71.07293:324060 71.08544:59435 86.0965:6908698 98.61774:56642 98.9845:280343 104.10703:1116739 124.99995:3449052 128.14088:53929 143.36253:52558 164.32574:61312 184.07339:83306736 185.07626:64547 283.11163:60224 482.36484:90622 535.50928:83665 718.57501:4856545	PC	PC 32:1e; PC 14:0e/18:1;	4842090	1868600	1933412	1997719	1634153	1403732	2492996	5431775	2269427	5081411	2699131	5776409	2929990	1862377	2526500	2111418	3864135	5501167	9474909	5528011	3478330	1812598	2558283	3427103	3153319	2182250	5996845	4930234	3298534	2583718	1891565	3570215	2203005	5525394	2822653	4919591	2618058	7228198	4492478	3134938	9329265	2665084	5604371
585.486	5.09	CCCCCCCC\C=C/C(CCCCCCC(O)=O)OC(=O)CCCCCCCCC\C=C/C\C=C/C\C=C/CC	585.48944:11550608 586.49279:5291409 587.49615:1173754	109.51571:8450 113.48978:8728 113.85249:9246 127.6205:9378 212.7643:101683 228.40492:10210 233.22588:9618 251.23233:9522 277.21896:36523 279.23315:927344 281.24826:19042 287.23837:17965 297.24356:1190580 299.25845:39259 303.23315:132069 305.24878:4656340 331.26306:11000 421.35956:8639 495.45859:42843 539.44586:66494 557.45703:16955 585.48932:623513	FAHFA	FAHFA 38:4; FAHFA 20:3/18:1;	39266	23247	52424	41364	66089	41870	51467	27359	50255	14733	51276	12649	39819	65348	30231	67072	8878	21145	36972	60062	24867	11645	40100	18396	26265	25829	0	57586	38361	9393	0	41335	27669	16756	35452	20373	29294	14037	29228	21367	34564	12371	19880
814.572	5.09	CC\C=C/C\C=C/C\C=C/C\C=C/CCCCCCCCCOCC(COP([O-])(=O)OCC[N+](C)(C)C)OC(=O)C\C=C/C\C=C/C\C=C/C\C=C/C\C=C/CC	814.57257:2162741 815.57592:1230269 816.57928:374793	71.04861:4046 71.07295:33779 71.08533:6991 79.05427:38400 80.23081:3759 80.35925:3429 81.03361:32926 81.06995:78710 83.08572:35033 86.09647:344187 87.09947:4680 91.05415:37971 91.86008:4331 93.07003:43157 95.04864:5394 95.08562:81081 97.06424:24035 97.10072:18448 104.10665:4169 105.06932:22306 107.08574:27638 109.10105:34370 111.11651:4142 119.08534:33000 121.10134:30413 123.11644:6751 124.99928:…	PC	PC 40:9e; PC 22:4e/18:5;	1145092	2009474	1649862	1459519	1143540	2169699	1646534	2149630	2697677	2806224	2636466	2407824	1950292	2303589	2182150	2443394	2193690	1457299	1108548	1683856	1807980	1487780	2272341	1885428	1738957	2715586	1119441	1511030	2144416	1889715	2162741	2110641	2309963	1578730	1804234	1312767	2944141	2852765	2435134	1741041	1870104	1174189	2951214
868.609	5.09	CCCCCCCC\C=C/CCCCCCCC(=O)OCC(COP([O-])(=O)OCC[N+](C)(C)C)OC(=O)CCCCCCCCC\C=C/C\C=C/C\C=C/CC	868.60846:5735014 869.61181:3260537 870.61517:1005328	78.95773:124343 82.2902:5773 96.95872:5645 120.20049:5204 122.22031:5473 126.99996:30605 152.99489:11700 168.04234:157292 224.06903:103844 242.08:5615 255.23351:71902 261.25861:20869 279.23245:45284 281.24869:1776735 287.23703:11853 303.23209:9125 305.24872:4119816 307.26328:21308 331.26428:151008 374.49185:5467 400.41653:6006 488.31494:29298 506.32562:165513 512.31592:11849 530.32373:10457 621.5…	PC	PC 38:4; PC 18:1-20:3;	2532584	2613291	1819488	2411247	1922949	2708942	2440545	2908127	2921031	2740510	2046592	2195735	2496968	2506918	2451053	2245971	2310638	4864018	5735014	3765046	2774180	2209102	3737079	2697424	5550001	1639856	7067400	3701776	3604184	2615443	1664097	3262249	2813645	3635157	4247002	3677702	3270585	2779057	5552722	6285370	6711017	4728166	3066886
568.495	5.09	CCCCCCCCCCCCCCCCC(O)C(O)C(CO)NC(=O)C(O)CCCCCC\C=C/CCCC	568.49554:3448050 569.49889:1469585 570.50225:386160	73.41122:3088 77.56223:2568 84.04416:5647 86.1476:2634 99.24905:2832 149.05074:2686 211.20604:3512 212.01712:2701 220.54619:3808 225.22214:28029 241.21715:3904 253.21635:3879 254.24767:4213 264.23508:4738 271.22684:3963 294.28259:4159 296.25757:4596 342.29999:21090 356.31717:3167 478.46109:13816 508.47278:67210 522.4873:4769 526.48712:29732 539.93677:3154 568.45117:5547	Cer	Cer-AP t34:1; Cer-AP t20:0/14:1;	531938	294138	466846	443998	418151	349569	384078	477951	582562	508365	453184	335413	441907	496753	427743	483538	425081	186391	517768	481268	277404	286299	309643	331137	406857	351045	790596	348095	308193	394195	37005	496043	501908	290148	429395	308675	316875	345658	400980	371242	441745	353141	333886
810.601	5.1	No record	810.60101:74620104 811.60436:44530844 812.60772:13107168	71.0731:894185 86.09648:13652516 98.98423:910183 104.09999:65777 104.10722:1331322 111.71281:66730 124.99991:6551640 138.51311:64450 181.06732:102578 184.07338:144535056 201.99207:70109 218.45746:171251 218.47879:106363 405.76318:71270 522.35858:282340 810.6012:9553386	PC	PC(38:4) A	41576576	38730968	21519742	38362920	18587650	46665528	36856992	47698440	50300504	50987828	28026394	44628052	33584212	35501644	32723844	32759070	41494516	105875136	169846240	65387496	45319456	22763296	58147416	44636896	150915296	24922396	94266032	58536092	56585564	34721752	50919928	68104664	44346880	64399640	71283456	56249912	90273976	48397000	149939008	133435320	225283056	74620104	67829760
522.49	5.1	CCCCCCCCCCCCCCCC(=O)NC(CO)C(O)\C=C\CCCCCCCCCCCC	522.48914:2083297 523.49249:878024 524.49585:0	80.02541:5378 95.04886:4552 104.33686:2785 155.51486:3551 198.58652:3215 206.3754:3809 209.19116:15573 221.19078:16989 223.20656:536518 225.22256:19243 235.20595:18346 236.23924:27717 237.22229:545377 239.23891:19582 240.23314:78595 241.21706:65081 249.22226:281616 251.23802:15766 252.23328:90792 253.25381:45222 254.24915:371773 255.23311:227422 255.26427:3941 263.23822:59325 266.24921:361136 267…	Cer	Cer-NS d33:1; Cer-NS d17:1/16:0;	115451	51425	79472	57719	99165	93696	106331	125136	59918	154338	118881	69393	135304	141929	104079	68229	42925	31582	65198	145909	86855	25784	79919	83973	111793	94314	182209	137750	77130	73565	0	121292	107404	38996	91243	70771	129446	95685	47450	112980	158215	66860	39806
536.505	5.1	No record	536.50549:1103198 537.50884:445560 538.5122:80505	0	Cer	Cer-AP t36:1; Cer-AP t18:1/18:0;	0	0	13740	0	0	10751	0	0	0	0	0	0	11287	0	0	0	0	0	13795	12203	0	0	0	10426	41579	16382	22978	12629	10971	0	0	9077	0	0	10347	10318	11490	18919	0	12643	25309	11444	0
764.525	5.1	CCCCCCCCCCCCCCCCCC(=O)OCC(COP(O)(=O)OCCN)OC(=O)CCC\C=C/C\C=C/C\C=C/C\C=C/C\C=C/CC	764.52515:4350318 765.5285:2181338 766.53186:576337	75.60207:4169 75.992:4051 78.9578:95791 79.80562:3841 81.02764:3354 87.61954:3592 95.04861:3559 96.96838:8102 121.99981:16209 136.30592:3491 140.01093:137761 152.99541:4137 163.07564:4140 167.10793:4502 178.02744:3417 196.03793:99800 203.18039:50210 214.04895:4281 215.18042:4301 219.3597:8145 223.17038:15566 255.23349:27077 257.22766:265683 269.24881:16493 270.2529:14516 271.20731:6423 281.24911:…	PE	PE 38:5; PE 18:0-20:5;	2620238	687279	901573	1414707	621779	3105795	1312970	2953032	1992228	2088036	1702646	2117418	615840	717964	488434	641860	1443203	6254613	5001516	2162314	1212251	748950	3295008	3020418	4358566	712310	5271713	2334533	1267475	887580	393360	4775048	536525	2137110	2077319	1539209	4350318	1210919	6821682	2817774	6898382	2626645	2692344
598.506	5.11	CCCCCCCCCCCCCCCC(O)CC(=O)NC(CO)C(O)\C=C\CCCCCCCCCC	598.50671:5715392 599.51006:2782440 600.51342:427834	75.00726:3850 84.67447:3082 88.03901:3920 102.18765:3472 109.70245:3267 127.73505:3423 225.1976:3408 225.22229:84517 237.10355:3096 237.22282:26516 239.23799:16314 243.62463:3534 250.25345:18067 253.21786:26741 263.23901:7024 266.24918:43147 268.26538:6767 270.24289:25748 271.22864:41610 278.24841:20446 280.26324:13430 290.24939:4410 294.24258:3413 295.78784:2672 296.26001:72727 298.2749:13330 31…	Cer	Cer-BS d33:1; Cer-BS d15:1/18:0;	50240	32345	35545	33748	31149	18413	41295	18686	30561	277060	18636	17772	27316	75018	22579	28669	32677	0	18487	106401	0	22220	16159	27749	33666	66332	51275	25467	19945	37797	0	11541	33272	0	28303	26646	34322	12127	31502	19900	78356	14494	18618
552.5	5.11	CCCCCCCCCCCCCCC(O)C(=O)NC(CO)C(O)\C=C\CCCCCCCCCCCCC	552.50049:15297568 553.50384:6490465 554.5072:1318700	70.02831:61691 77.04552:11419 80.04155:16836 86.02341:22703 88.0388:54998 138.38937:13859 223.20648:25071 225.22223:2016740 237.22252:479376 239.23842:343266 250.25484:266060 252.23285:30158 253.21748:699191 255.23235:79375 260.2399:19395 262.25421:64080 263.2384:191365 266.24942:611388 268.26514:129188 270.24405:309090 271.22842:671235 278.24915:195029 280.26514:239337 282.24326:14200 290.25012:…	Cer	Cer-AS d34:1; Cer-AS d18:1/16:0;	147838	152879	140302	121586	172741	191427	173997	166002	78822	793306	200567	81782	84512	157002	146635	105572	43599	52614	70649	343935	98234	79804	150074	199182	154341	272018	95418	184751	130842	94987	0	60367	193422	10778	158077	223567	279976	183739	147302	173928	396922	53333	39527
672.499	5.12	CCCCCC\C=C/CCCCCCCCOCC(COP(O)(=O)OCCN)OC(=O)CCCCCCC\C=C/CCCCCC	672.4986:933519 673.50195:460285 674.50531:65980	78.95776:15039 129.13078:2987 131.56331:3128 140.01097:14317 196.03743:6770 220.50345:3652 220.52336:3439 227.20128:18261 239.23624:5405 253.21753:688058 255.23357:6201 281.24841:4054 375.23489:4892 418.27258:25035 436.28455:44767 462.28491:3160 480.29764:88010 540.2674:4469 612.3988:28778 654.3573:3295 672.36407:22445 672.49542:116687	PE	PE 32:2e; PE 16:1e/16:1;	116842	9595	50211	24303	78786	43453	70736	126339	36779	100934	45926	82436	50479	21813	35945	13317	37766	210711	218218	212972	175330	10371	86131	116069	244138	45698	603308	255682	108706	83790	8505	152557	11999	168838	124579	185679	112307	611194	181488	149101	406826	96947	303596
580.494	5.12	CCCCCCCCCCCCCC(=O)OCC(CO)OC(=O)CCCCCCC\C=C/C\C=C/C\C=C/CC	580.49359:4253439 581.49694:2124366 582.5003:382512	71.08564:50554 79.0543:32184 81.06994:102262 83.08553:26883 85.1013:36147 91.05435:15960 93.06997:47184 95.08558:128011 97.06464:3764 97.10141:24159 105.07016:17299 107.08557:34154 109.10126:65317 111.11739:13103 119.08564:19192 121.10141:50284 123.11652:32188 131.08566:14813 133.10094:21173 135.11687:36872 137.13306:11293 145.10136:12975 147.11691:14474 149.1328:33186 159.11707:17770 161.13269:1…	DAG	DAG 32:3; DAG 14:0-18:3;	118877	31714	0	40542	16821	68847	0	21013	39925	39504	24023	30279	15388	24053	28576	0	18660	23212	56037	30938	27349	32935	42463	22452	48921	50721	27963	46535	32525	28512	12527	238576	42262	20816	52893	21545	221384	0	233053	78866	50800	97546	22507
768.591	5.13	No record	768.59045:114897064 769.5938:65077308 770.59716:16462796_790.57257:9833655 791.57592:5395900 792.57928:7957564	71.0731:937806 80.33759:47174 85.10113:82233 86.0965:14096597 96.82819:55097 98.98418:763357 102.24405:48550 104.10708:1883729 104.11499:61146 124.99994:7319270 127.75694:55638 142.82475:52408 181.08806:58436 184.07338:138732608 187.13396:56162 232.35446:53219 482.36273:255782 630.42566:66272 737.95068:60393 761.87341:66401 768.59021:6533784	PC	PC(p-36:3) or PC (o-36:4)	50761642	97916283	76193272	86815894	64228916	139225027	83699294	134512276	106726241	124887883	111188455	150552695	94128739	71807917	74052551	99137430	122223744	110637252	81100064	69056654	91139972	47913676	68501572	68129384	81941434	89104288	81991629	110569919	63741081	70481424	51742946	110329144	115177993	77439613	105388855	95913717	119789351	60827128	127159183	78056857	187441344	57359844	109610617
742.574	5.13	No record	742.57446:34699896 743.57781:17193656 744.58117:6146780_764.55701:4322968 765.56036:2004621 766.56372:604476	70.50046:28008 71.07311:329402 71.37556:26972 79.95293:30643 81.07008:223254 83.0855:123317 86.09648:4770038 92.92863:35468 93.06971:40194 95.08543:231746 97.10107:43017 98.98417:223007 104.10704:506171 109.10115:70516 109.81538:34272 115.55686:32372 121.10113:57881 124.99992:2447418 135.11581:33152 163.01543:42009 184.07335:54327168 265.25131:32231 300.18442:35238 443.25439:57556 480.34531:23059…	PC	PC(p-34:2)/PC(o-34:3)	34923450	67275340	76182738	45649270	50502816	48791274	62078212	79241588	57809370	83983266	68340170	117940852	55473311	52730346	50565888	57919210	74996816	70287948	75850264	49901183	47022114	24759516	32053867	65341725	61968124	59557585	89282036	64657282	71152215	60700314	50738372	34991909	45590166	31055031	68277428	45080002	71900396	133201556	41976201	48873574	113300604	34550534	89743197
740.525	5.13	CCCCCCCCCCCCCCCCCC(=O)OCC(COP(O)(=O)OCCN)OC(=O)CCCCCCC\C=C/C\C=C/C\C=C/CC	740.52539:2008827 741.52874:1025089 742.5321:295298	78.95791:35167 92.77695:3792 117.70469:3086 140.01089:49721 196.03777:34570 214.04262:3406 217.31279:4395 217.33415:7035 233.2283:4337 277.21762:1027662 279.23325:139601 281.24887:181106 283.26453:460004 309.66434:3537 406.05261:4015 462.30338:3825 480.31107:48028 535.1889:3546 535.30273:4112 740.52563:246705	PE	PE 36:3; PE 18:0-18:3;	1741563	392519	584022	916289	845387	1615725	650768	1608698	1001567	1082963	651675	6083602	373026	511565	364701	486826	744094	2507301	2567230	2106529	850593	303652	988946	1073278	2803027	645309	3292326	2422070	831011	889673	126210	1390772	369243	951295	1323466	1044839	1646989	765822	2055482	2784499	2359350	1115801	879057
774.545	5.13	CCCCCCCC\C=C/CCCCCCCCOCC(COP(O)(=O)OCCN)OC(=O)CC\C=C/C\C=C/C\C=C/C\C=C/C\C=C/C\C=C/CC	774.5459:1317650 775.54925:687958 776.55261:141863	78.95793:26484 81.26237:2855 93.95374:2894 95.40508:2867 140.01146:23295 180.16446:3262 229.19511:14816 283.24353:82010 304.24957:5972 327.23325:190866 328.23648:5600 329.2457:5696 331.26654:6496 339.61127:3416 349.37527:3831 403.26447:5087 433.05624:3982 446.3035:25320 460.72702:3197 463.29391:4011 464.31445:80714 774.5473:110336	PE	PE 40:7e; PE 18:1e/22:6;	97974	614759	766348	548693	757744	626957	601196	767338	487843	637584	528629	626515	419491	480675	570338	536528	447779	765898	338403	243249	287732	182447	173829	230910	614448	455432	987544	489635	388446	357623	20329	299833	392253	213232	458495	188312	519330	1075570	286935	365347	992684	110288	410257
750.543	5.14	CCC\C=C/C\C=C/CCCCCCCC(=O)OC(COCCCCCCCCC\C=C/C\C=C/C\C=C/C\C=C/CC)COP(O)(=O)OCCN	750.54358:4701144 751.54693:2254174 752.55029:582383	71.08565:600796 73.02848:8538 75.04396:19709 76.37164:3715 79.05434:30574 81.06998:34966 83.08541:22638 85.10126:551891 88.11213:3575 91.05431:32973 93.06982:37786 95.04932:3310 95.08544:29410 97.10094:17481 98.98408:7631 99.11692:54704 105.06983:22087 107.08543:14621 109.10107:18275 111.11709:4424 113.13272:28712 117.06963:15958 119.08569:27131 120.92331:3291 121.10136:5480 123.11745:4987 127.14…	PE	PE 38:6e; PE 22:4e/16:2;	196870	582639	746193	719000	583289	805715	731212	887654	589765	707393	663965	977196	429548	388018	319519	460575	521429	1282422	707229	326640	453531	108047	143352	368894	888518	479426	710295	548971	477081	391971	245279	434456	402082	352966	706102	300026	520330	1093406	467564	452870	2567337	211890	877053
830.594	5.16	No record	830.59302:2564850 831.59637:1377480 832.59973:480917	78.95785:58048 79.14366:3711 90.55253:3804 93.82959:4123 152.9951:6143 164.71196:3380 167.20018:3663 168.04219:67527 224.06836:54123 255.23332:28027 267.23309:62314 269.17856:5386 269.24875:714674 279.23291:1943913 281.24817:143570 293.24832:66453 295.26471:4332 303.23279:19632 305.24628:3810 329.24918:19351 476.3143:16778 486.30307:7340 494.32574:60364 504.30859:6051 683.30115:4812 707.62885:465…	PC	PC (35:2)	4784792	3212838	3523912	2825640	3624684	3093232	2885357	3084128	3546944	3772405	3288846	3599108	2435728	2897085	3160693	2974995	3182779	1671427	2564850	2271584	1784750	1831783	1989596	2050165	4023220	2085339	3504286	2422260	2728208	2634342	637204	1690380	2846385	1373243	2074458	1390123	3865387	2455132	1625298	3662576	2541524	1663028	1676387
585.489	5.16	CCCCCCCCCC(CCCCCCCC(O)=O)OC(=O)CCCCCC\C=C/C\C=C/C\C=C/C\C=C/CC	585.48962:7735348 586.49297:3571289 587.49633:836754	86.31241:6001 99.30344:6755 205.19557:14275 212.72815:54444 212.75272:19214 243.46046:6647 250.25636:6448 251.03639:6213 259.24356:178108 279.23367:50329 281.24875:707565 285.22296:11191 297.24365:11347 299.25934:1116555 303.23312:2278928 305.24905:150933 525.50726:7944 585.48956:690632	FAHFA	FAHFA 38:4; FAHFA 20:4/18:0;	39266	23247	52424	41364	66089	41870	51467	27359	50255	14733	51276	12649	39819	65348	30231	67072	8878	21145	36972	60062	24867	11645	40100	18396	26265	25829	0	57586	38361	9393	0	41335	27669	16756	35452	20373	29294	14037	29228	21367	34564	12371	19880
789.615	5.17	No record	789.61383:10361505 790.61718:5591727 791.62054:1621300	78.9577:4269102 93.42313:8200 96.96833:59048 101.09261:8483 122.98411:152336 168.04219:4713334 217.89992:19067 242.5511:9637 262.19186:8746 267.07639:8181 272.53433:9960 279.23212:10835 401.25317:9833 449.31473:63953 626.49353:16486 644.50525:45979 699.56354:20446 715.57697:9879542 730.53546:68113	SM	SM (d36:1)	7380068	7411124	11593830	9160051	9682386	13383161	11123746	13560910	11866536	13893771	14198468	10239587	12503468	11646883	9614934	10449467	9484876	11050602	10361505	20748868	12494143	8815694	12092866	12844742	9527840	14855147	16554824	12310538	14045458	8740012	5181684	13823317	13487618	8664467	10427091	12458246	18496048	14475377	12957666	16190303	18532518	12836801	14050918
766.537	5.17	CCCCCCCCCCCCCCCC(=O)OCC(COP(O)(=O)OCCN)OC(=O)CCCCC\C=C/C\C=C/C\C=C/C\C=C/C\C=C/CC	766.53864:12413538 767.54199:8063952 768.54535:2622342	71.04903:9902 71.08566:335885 79.05431:307142 81.0335:9423 81.07:455286 83.04914:42375 83.08562:180986 85.0646:11399 85.10126:261981 86.09654:50904 90.10154:9633 91.05435:474003 91.06071:19694 92.42922:9094 93.07001:325669 95.04929:52025 95.08561:562477 97.06467:36546 97.1013:122259 99.1171:13441 105.06996:286485 107.04969:11687 107.08569:154303 109.10129:279215 111.11707:41273 117.06995:134398 1…	PE	PE 38:5; PE 16:0-22:5;	884902	88315	76682	424406	71462	992086	398684	875234	598630	679223	441818	714367	83638	117834	102562	145358	436891	2505338	2634360	698712	305971	182573	1089678	1032902	1598964	159640	834264	613510	263844	128650	352114	1687231	139572	887506	673615	470146	2092020	200402	3061033	942165	3205288	864326	992102
794.606	5.18	No record	794.60614:53155544 795.60949:30893230 796.61285:8430574_816.58795:4955480 817.5913:2706130 818.59466:860385	71.07306:669192 71.08547:75756 77.67442:45444 81.07008:97443 83.08549:63923 86.09653:10033491 88.63226:47983 93.06948:54900 95.0854:114718 98.98424:479729 104.10709:1265777 121.42178:46197 124.26691:49582 125:4528856 135.40318:46727 146.98195:1691454 181.524:50603 184.07346:102017424 184.76292:51210 191.85242:49485 221.94368:64555 231.61523:59863 304.20004:100887 312.24268:51738 508.37836:258036 …	PC	PC(p-38:4)/PC(o-38:5) A	37873956	92653081	71878458	80138501	57398883	111598025	70561470	105182986	106118495	103794999	87722995	114391519	92025526	92963306	94271164	121347869	105069358	83733078	76771510	66732090	76862914	68185297	95032903	65898425	84055570	117060650	58603616	87453331	60804364	72170217	57821390	90524761	124415615	65836486	83866691	72543533	134649800	79958798	112313381	73424900	113262538	47512730	91283434
704.524	5.18	CCCCCCCCCCCCCCC(=O)OCC(COP(O)(=O)OCCN)OC(=O)CCCCCCC\C=C/CCCCCCCC_No record	704.52246:6733591 705.52581:3477402 706.52917:866094_726.50421:2053285 727.50756:1015038 728.51092:166338	71.04909:5946 71.08569:289656 74.0921:7781 74.09653:185623 79.05421:58859 81.06997:383395 83.07996:7719 83.08562:309186 85.06475:24199 85.10128:196070 93.07008:79658 95.08562:541772 97.06471:9165 97.09432:7935 97.10128:218672 99.08051:12457 99.11707:10069 107.08571:63709 109.10127:310660 111.08043:9509 111.11696:115413 121.09238:9303 121.10139:167695 123.11695:144349 125.1323:36821 127.11044:7216…	PE	PE 33:1; PE 15:0-18:1;	30999	25668	0	0	11419	0	0	23610	0	0	21866	0	0	0	0	18432	0	27740	0	26577	22959	37233	0	0	66983	0	0	0	18591	23494	0	47373	0	0	0	0	0	0	0	0	0	21636	37726
752.524	5.18	CCCCCCCCCCCCCCCCC(=O)OCC(COP(O)(=O)OCCN)OC(=O)CCCCCC\C=C/C\C=C/C\C=C/C\C=C/CC	752.52429:483563 753.52764:245243 754.531:36882	74.00729:2952 78.95775:6810 85.2013:2829 117.6316:3128 124.27453:3011 127.00843:3062 140.01067:11778 152.35103:3058 177.09148:3623 186.87819:3199 196.03723:7479 197.96594:3885 220.5294:3557 259.24051:9631 269.21786:5460 269.24875:111304 279.23294:14541 290.34763:3060 303.23325:199243 466.28702:9355 752.52582:53813	PE	PE 37:4; PE 17:0-20:4;	365077	93557	184439	181673	147920	519584	81111	466773	329796	277048	217884	321629	107900	160126	104489	150035	228507	503552	364520	367451	71651	133986	276103	308691	705995	136414	409411	290085	193959	121154	0	483563	155487	92798	189803	160301	413946	45727	608400	430285	533270	152118	183800
672.499	5.18	CCCCCCCCCCCCCCCC(=O)OC(COCCCCCCCC\C=C/C\C=C/CCC)COP(O)(=O)OCCN	672.4986:2363686 673.50195:1333396 674.50531:286446	78.95776:65087 106.84341:3379 140.01086:36880 163.01527:4222 196.03772:35942 205.14009:3102 220.53198:4508 227.20096:25820 237.22235:4139 239.23735:18444 241.21741:7015 253.2175:1246095 255.23317:753821 375.23517:13106 416.26135:25094 418.27267:40434 434.2691:51460 436.28375:94484 462.28934:7660 480.29749:112068 540.26294:13635 612.39526:31866 643.83496:3780 654.34924:6923 672.36285:31268 672.496…	PE	PE 32:2e; PE 16:2e/16:0;	116842	9595	50211	16899	8872	9544	70736	126339	29418	100934	22897	9320	50479	21813	35945	13317	11736	210711	218218	212972	175330	10371	86131	116069	244138	45698	603308	255682	108706	83790	8505	152557	11999	168838	124579	185679	112307	611194	21816	149101	406826	18147	303596
596.527	5.18	CCCCCCCCCCCCCCCCCCC(O)C(O)C(CO)NC(=O)C(O)CCCCCC\C=C/CCCC	596.52643:1871901 597.52978:833872 598.53314:59522	87.34958:2507 101.08061:2663 104.1814:2686 107.5756:3011 151.52373:3024 176.23489:3250 195.13811:2730 220.57465:4584 237.22269:24560 239.23843:5026 243.76308:3235 252.23328:6697 253.21727:5895 253.25145:3951 255.23251:4079 263.23935:5957 278.24918:28121 280.26477:65935 281.24805:4472 296.25906:12039 299.25906:3419 306.28033:44914 322.27295:5208 324.28806:3225 463.27576:13964 464.27719:40063 488.4…	Cer	Cer-AP t36:1; Cer-AP t22:0/14:1;	0	0	13740	10163	0	10751	9603	0	20195	0	17206	0	11287	0	11340	0	0	0	13795	12203	0	0	0	10426	41579	16382	22978	12629	10971	0	0	9915	10730	0	10347	10318	11490	18919	0	12643	25309	11444	0
606.509	5.18	CCCCCC\C=C/CCCCCCCC(=O)OCC(CO)OC(=O)CCCCCCC\C=C/C\C=C/C\C=C/CC	606.5094:4434296 607.51275:1966714 608.51611:539629	71.08577:16163 79.05436:50137 81.07005:172976 83.08569:73312 84.62384:3165 85.06499:5518 85.1013:5234 91.05469:28713 93.07008:81917 95.08569:163422 97.0648:7854 97.10143:46127 99.08086:5313 105.07018:20049 107.08577:61422 109.10127:86389 111.08047:8107 111.11695:17066 113.09628:3495 119.08591:32823 121.10133:106078 123.11678:43983 125.09606:6729 131.08592:16283 133.1013:30455 135.11676:78827 137.…	DAG	DAG 34:4; DAG 16:1-18:3;	80457	0	0	25649	0	62256	0	0	17777	0	0	28013	36971	0	0	0	0	20547	212510	0	0	28249	223353	99483	28869	0	27741	98389	17358	0	29010	401730	0	49450	80159	0	271676	0	206371	0	74321	98265	33361
608.528	5.19	CCCCCCCCCCCC\C=C\C(O)C(CO)NC(=O)CCCCCCCCC\C=C/CCCCCC	608.5271:1136513 609.53045:548925 610.53381:175299	86.51849:2397 91.00937:2684 96.59979:2525 121.40361:2821 157.83485:2507 165.85255:2974 187.7317:3142 223.2066:28843 227.20039:4045 230.02054:2543 249.22217:19060 258.59695:3055 263.23788:20888 280.26334:16088 281.24854:16849 282.81271:3302 292.26483:15151 295.30322:2960 306.28061:97147 322.27484:14614 427.66031:3172 500.48157:15060 516.47705:5571 518.49567:24272 548.50531:233478 562.52063:3285	Cer	Cer-NS d35:2; Cer-NS d17:1/18:1;	0	0	9627	0	0	9328	0	0	0	13397	0	0	11362	8505	10733	0	0	0	9429	30645	0	11699	11211	0	21225	15865	44884	25071	0	0	0	10304	0	9593	0	30467	0	0	0	9591	0	0	0
742.538	5.19	CCCCCCCC\C=C/CCCCCCCC(=O)OCC(COP(O)(=O)OCCN)OC(=O)CCCCCCC\C=C/C\C=C/CCCCC	742.53882:1890497 743.54217:1062489 744.54553:260481	71.08568:62252 79.05435:51526 81.06487:6689 81.06998:129139 83.08569:65152 85.06505:3804 85.10125:48500 91.05446:27762 93.06997:86583 95.0495:4384 95.08561:148157 97.06463:4659 97.10132:41885 99.08042:4209 105.07006:22800 107.08583:55675 109.10134:77818 111.11694:13992 117.06989:4496 119.08537:14096 121.10118:50578 123.11703:36555 131.08568:7821 133.10112:15965 135.11705:27210 137.00006:4671 137.…	PE	PE 36:3; PE 18:1-18:2;	551114	86676	107558	312434	141033	622061	142087	599849	417837	446715	194905	654486	68243	91983	61947	158532	268466	1121568	1487411	662994	277717	128095	318642	399483	1189047	207123	550051	619648	237012	210791	98981	434227	137067	346194	471562	365451	634406	237672	1062164	1168576	1236583	365988	417958
614.537	5.2	CCCCCCCCCCCCCCCC(O)C(CO)NC(=O)CC(O)CCCCCCCCCCCCC	554.51562:4782966 555.51897:2315988 556.52234:375555	82.0286:4319 84.04424:1430078 96.82957:3497 100.03924:319584 102.05484:17220 151.88976:3708 177.91524:3332 220.52264:3602 220.54242:4211 225.22176:23561 226.22604:5400 237.22295:8371 239.23811:555621 252.27046:6446 254.24846:5564 255.23253:8784 266.24942:47829 267.23227:12055 268.26492:61383 278.24939:16971 280.26443:31952 282.28156:6215 294.2804:633552 295.85391:3818 296.26022:25798 298.27423:14…	Cer	Cer-BDS d34:0; Cer-BDS d18:0/16:0;	233137	163837	251582	161612	334087	166592	245659	194868	184193	262088	285138	249115	98682	252830	122869	107173	171100	141866	243301	243021	101621	149905	209578	160292	277648	247828	448440	116283	89853	165079	0	278912	191311	163471	187438	192497	238068	303040	264886	199557	404064	173258	202574
868.609	5.2	CCCCCCCCCCCCCCCC(=O)OCC(COP([O-])(=O)OCC[N+](C)(C)C)OC(=O)CCCCCCCC\C=C/C\C=C/C\C=C/C\C=C/CC	868.60834:4108726 869.61169:2502580 870.61505:699295	78.95776:89714 83.04889:5701 152.99513:6999 153.20813:4110 168.04228:117880 182.82472:4014 224.04602:6365 224.06903:89013 233.22646:5332 255.233:991263 259.24377:15845 281.24869:49845 283.26505:341702 287.27472:49917 303.23318:575155 305.24878:105401 327.23285:68088 331.2644:1995282 462.29953:22044 480.30942:121609 508.3418:38180 538.32959:7461 556.33942:6975 794.57227:1191114 809.53381:6528 818.…	PC	PC 38:4; PC 16:0-22:4;	2416089	1595899	1461854	1945842	1419039	2522790	2178738	2421869	2228536	2126713	1439321	2549992	2084758	1524472	1418472	1757533	2395827	4492091	4355082	3032772	2997382	2310706	3519397	2877269	3858767	2369875	5203491	4645504	2355111	2440667	1874443	4611098	2085958	4470943	3861286	3799432	2379378	3062998	5668424	3642720	4563446	4098874	4108726
766.541	5.2	CCCCCCCC\C=C/CCCCCCCC(=O)OCC(COP(O)(=O)OCCN)OC(=O)CCCCCCCCC\C=C/C\C=C/C\C=C/CC	766.54089:883336 767.54424:448917 768.5476:238500	78.95794:25786 79.53703:2875 101.3328:2835 102.41074:3003 105.35252:2940 118.04931:4229 124.35204:3712 132.81635:3229 140.01093:20617 168.04214:7437 196.03772:15576 220.55632:4545 223.08104:3591 279.23367:5115 281.24887:222786 303.23254:5193 305.24915:541221 319.22729:3648 325.38992:3578 467.00189:3770 478.29541:17289 526.7677:3348 716.58582:22124 766.39215:4685 766.54199:104542	PE	PE 38:4; PE 18:1-20:3;	207377	84207	60285	126488	62131	331618	39544	252471	161235	138016	93678	297854	13493	61757	56056	77827	158518	702624	882383	392992	107118	77734	204174	202491	847499	58812	756887	480705	164728	134408	35404	418144	65778	145756	271832	199523	286085	120153	603113	802049	883336	298459	130736
311.296	5.2	CCCCCCCCCCCCCCCCCCCC(O)=O	311.29599:3692712 312.29934:821542 313.3027:0	89.33849:2179 101.58124:2380 114.71745:2206 146.99365:10054 149.09575:15653 161.00961:9868 210.1541:2149 220.51282:3775 293.21277:4964 296.23041:2383 311.16745:30595 311.29605:1234572	FA	FA 20:0;	8262	0	12332	10418	29897	9676	9329	9531	15361	11391	0	12578	13910	0	0	9987	12317	9101	7575	22051	0	10402	0	9839	8659	21746	13305	10075	11075	9614	10686	10494	0	0	9225	8478	11024	17923	15985	14579	10055	0	9716
724.527	5.21	No record	724.52747:4929563 725.53082:2875545 726.53418:676132	71.04938:6693 71.08569:20223 73.02865:6200 79.05431:201915 81.06999:244515 81.07551:8132 83.04929:26899 83.08566:64044 84.08083:8746 85.06469:27144 85.10121:23843 91.05434:245060 93.07001:220878 95.04909:23471 95.08562:231810 97.06484:93923 97.1013:57455 105.04491:6190 105.06997:163617 107.08567:133245 109.06496:7192 109.10126:107576 111.08054:7889 111.11704:8994 117.07:81698 119.08566:212054 120…	PE	PE(p-36:4)/PE(o-36:5)	2078172	5355297	4540612	5620164	6059038	9849896	4605029	7559629	5534772	6946506	5037389	7070716	4205744	3458828	2871449	5929029	5003655	5931189	3299875	2885284	5979298	1527904	3128359	3036559	6882687	5156158	3525342	4073336	3589339	5168742	3531814	3353353	6244466	3547061	5924325	4784618	7037337	4599482	5061907	4633674	18653842	2603972	5995195
810.601	5.21	No record	810.60095:197303328 811.6043:118654728 812.60766:32735936	71.07309:1921135 80.97486:133415 84.56761:144332 86.0965:26481350 98.98434:1302210 104.10708:2643704 124.40794:132009 124.99995:14359104 184.07341:279913664 346.82715:152803 496.33875:504240 810.6012:21083544	PC	PC(38:4) B	48545251	32100710	30682044	49758452	22360537	63736419	51739338	58048088	61917209	61512348	31108547	65787993	49145847	30672939	26824078	41569135	56122520	137337318	124218062	70217928	69074450	40795530	74070138	65478294	107767896	51699928	80020030	76978910	52118373	45496746	81294192	112877231	50740374	115182797	99341678	80987958	73603088	71442916	203357180	97427702	163381371	92174364	134362377
509.458	5.21	CCCCCCCCCCCCCCCC(=O)OC(CCCCCCCC)CCCCCCC(O)=O	509.45804:6137053 510.46139:2537983 511.46475:511096	90.18263:3271 91.57492:3462 124.16345:3186 178.35173:3601 215.47408:6810 215.49936:14628 225.22171:5139 226.6409:3632 227.20222:37231 241.21655:5836 253.2179:101701 255.23315:3001940 259.94101:3857 260.2847:4537 271.2283:1070362 281.25107:4447 419.52289:3958 477.15814:5807 509.45822:510661	FAHFA	FAHFA 32:0; FAHFA 16:0/16:0;	11636	18800	10040	24129	55334	22517	9734	38353	44704	33925	10658	30316	24634	19233	8401	13428	8461	85256	34055	11174	18351	18272	8267	25772	41455	12555	149321	39427	18087	10063	0	42822	12252	52426	54041	42632	18110	50547	9618	24454	126070	35386	35180
892.613	5.22	No record	892.6084:1101591 893.61175:572049 894.61511:151308	71.7673:3476 73.45151:3347 78.95782:30690 84.90928:4048 88.35689:3204 89.98444:3750 119.31826:3284 147.98055:3345 152.99533:5037 168.04213:28004 220.52805:7328 224.0687:8373 224.82242:4120 226.62439:3932 229.19623:17671 241.0114:5629 257.89532:3730 283.26779:304748 284.26569:5168 309.2804:6579 327.23322:299077 490.33264:5486 508.34152:46385 534.30481:5443 818.57141:284234 892.60284:56904	PC	PC (40:6) B	3024158	6106213	9581120	8920557	7385646	9178657	8723080	7696421	13559576	9678156	12458072	7346139	10540360	7728640	6727752	8286990	6130364	11255792	5258566	4728716	4496002	8311876	6403172	5187169	10490494	5320761	7339423	3586735	7632976	5210292	3573020	8954528	10679717	7876292	10301559	4490906	7892296	5953273	12091334	7728746	13760469	4077365	9889961
744.59	5.22	No record	744.5896:22665972 745.59295:11774709 746.59631:2628834_766.57245:4498736 767.5758:2132802 768.57916:7695006	71.07311:239951 71.08559:18209 86.0965:3529753 98.98428:195870 104.09969:28807 104.10712:544077 124.99994:1708647 131.51456:17792 139.69679:17997 183.38188:21390 184.07339:41368640 216.94427:19061 219.06616:16873 300.36008:19054 304.2128:23902 412.36307:19305 482.36224:103488 744.59058:2497539	PC	PC(p-34:1)/PC(o-34:2)	23887611	47880032	66911072	36971040	31275192	50771606	42275022	74983115	36428269	61185198	39428755	81617879	28081030	22706528	28571106	39634707	39151254	25712049	41987138	26621756	34930740	23740776	16248344	25609680	47112962	19368214	54474664	80763722	29322452	46981650	18986916	14967592	31860307	16051636	35079785	33297980	34839546	35856283	13518020	28729215	35923246	18031208	31646085
834.601	5.22	No record	834.60101:33662768 835.60436:21976040 836.60772:6572362	71.07307:454273 75.36461:26072 81.06998:33620 86.09653:6132193 98.98441:342761 100.65967:28888 104.10693:605668 124.99998:3265766 146.98216:70723 184.07346:57914812 295.68616:30724 356.41138:29958 387.77719:30680 478.32703:36876 506.36282:52613 524.3714:46339 598.95251:33753 617.64392:38213 621.96503:31519 834.60107:3621664	PC	PC(40:6)B	55621784	119027032	185640608	203134304	106857016	217258144	194346800	176430784	344177248	248713728	267296480	178361120	234069568	141517600	107437776	176229008	135466896	319657568	147530720	99662648	88555344	133479872	125273112	111968576	288358080	99676520	103495328	55550256	149219424	87447168	144040416	210655024	244579008	186211744	252972352	85989848	226914512	130423200	398623520	202371104	504463328	89133664	311327680
806.567	5.22	CCCCCCCCCCCCCCCC(=O)OCC(COP([O-])(=O)OCC[N+](C)(C)C)OC(=O)CCCCCCCCC\C=C/C\C=C/C\C=C/CC	806.56732:12204888 807.57067:5669842 808.57403:1980864	71.07307:176599 71.0856:129200 72.80494:9336 79.05419:111303 81.06998:191663 85.10117:137959 86.0965:1586812 90.19116:10760 91.05437:56676 91.54218:9813 91.83877:10721 93.07001:152119 94.17463:10446 95.08553:221125 97.0648:23113 97.1012:43639 105.04575:9754 105.06989:23793 107.08549:102277 109.09299:12961 109.1011:116732 111.11703:13866 117.06985:11944 119.08553:38419 121.10137:85199 121.11053:95…	PC	PC 36:3; PC 16:0-20:3;	73792380	18427837	14664810	39749817	10560357	31064602	47306598	72591037	38501225	43372247	19587766	28565328	22304355	24482567	20406316	24014109	66949654	79111174	95257878	52531432	89109099	17412627	52550591	102641026	148623407	28837091	74954001	44924249	47771170	28731334	48821806	88887728	30096012	84189663	53328777	103530321	54508447	40315016	229019866	73619038	218652483	154660103	106015779
856.583	5.22	CC\C=C/C\C=C/C\C=C/CCCCCCCCCC(=O)OCC(COP([O-])(=O)OCC[N+](C)(C)C)OC(=O)CCCCCCCCC\C=C/C\C=C/C\C=C/CC	856.58289:19591510 857.58624:11787311 858.5896:3894792	71.07316:300686 71.08569:212595 77.7822:16689 77.8323:17428 79.05438:219578 79.7494:17288 81.06987:252439 83.08549:71098 85.10137:157438 86.09653:3051379 91.05441:296322 93.07003:221264 93.2728:16209 95.04875:18018 95.08567:299524 97.10122:92568 105.06995:155109 107.08586:64659 109.10162:122433 111.11654:32648 117.06974:145200 119.08583:164436 121.10133:37641 123.11643:36745 125.00002:22370 127.9…	PC	PC 40:6; PC 20:3-20:3;	7490290	14849203	22171630	20003074	14137986	17402545	17267170	15037396	23882206	17618268	23261221	13807212	21615695	16072268	14330458	19098339	13648480	16095772	10818379	9089386	9329083	18252417	12543433	10168498	14861781	11570155	10303397	5839370	15933759	11716827	15619844	16633827	20679956	14826933	19252857	7530114	14659781	11328639	15490708	14220530	11768773	8445954	15828446
798.601	5.23	No record	798.60077:7651434 799.60412:3993953 800.60748:967589	71.07304:73015 72.93398:4914 77.7333:4578 86.0965:1107185 98.98428:58016 103.41072:4710 104.10711:112210 124.99991:558623 130.42763:5441 133.1162:4998 135.93103:4740 146.98189:11968 181.06149:8401 183.39236:6789 184.07336:11603190 184.75874:6184 185.07724:34417 186.0779:27385 187.16037:8439 219.03494:7932 510.35477:9210 536.36157:5316 580.83679:5416 615.53308:7049 630.41479:10457 674.521:26693 79…	PC	PC(37:3)	12122305	4522045	4292842	7228672	4728888	6092173	7087390	8778665	8631206	11002924	8627769	7696759	5760050	4564789	5105222	5189585	8010346	6022392	10486966	8140454	5089600	2629420	4080002	4197433	12687817	2773720	8397785	3695457	7889898	4090743	2874888	5975708	6334420	4379554	5236736	4446940	10467049	5434379	7651434	11794047	19704320	6115450	5485268
780.59	5.23	CCCCCCCCCCCCCCCCCCC(=O)OC(COCC\C=C/C\C=C/C\C=C/C\C=C/C\C=C/CC)COP([O-])(=O)OCC[N+](C)(C)C	780.59039:8769833 781.59374:5183352 782.5971:1424375	71.07305:97598 86.0965:1351880 95.08554:12376 98.98428:71970 104.10713:146770 124.99991:655112 146.98158:87691 176.43292:5825 181.02657:30803 181.0853:8006 184.07336:13308695 187.13588:6906 454.65869:6976 494.35767:56308 495.49146:6578 526.32745:89246 571.52716:6373 575.50232:9246 597.48877:29873 630.41388:13766 721.49347:26679 780.59003:830343	PC	PC 37:5e; PC 18:5e/19:0;	4396305	4567967	4775768	4916661	4244468	4197565	4658215	7140425	8509873	7691158	7970910	9758607	5915665	4532024	5315922	6063281	9686291	3830534	3504296	5390983	4489567	2404973	3944244	3630413	5205125	3825232	3031339	1904629	6216089	3491454	2831316	3461579	5627098	3935273	5540024	4041792	6730071	5560352	6067748	4856175	12651739	3050933	9033800
792.578	5.24	No record	792.57697:7141356 793.58032:3921924 794.58368:973004	74.75371:6594 75.62891:6385 78.44169:5865 78.95764:117051 98.63435:6003 123.47785:7116 144.02632:7100 152.99483:6904 168.04207:160150 198.34982:5875 216.37299:6096 217.74496:26482 224.06944:106011 227.2021:109000 255.23293:6022710 283.26404:95481 462.29855:67344 480.31021:167726 578.72455:7063 718.54047:1793984 742.59668:48467	PC	PC (32:0)	9372315	5871168	7402288	5980726	6209008	6532514	7680026	8478482	7141356	8842180	8129978	8226374	7675380	8350900	6438480	7120224	7679368	8170746	8589381	8826514	7560839	4645966	8598654	8313356	9658500	8282158	13792106	10416624	6288585	7205032	2796936	9906077	6749328	8964640	8578408	9174505	7976134	12046168	7776829	9715814	12782826	7877246	10140548
[truncated: 738 more rows]
[truncated: 6 more columns]

## Sheet: Fecal lipids
						Group	G1	G1	G1	G1	G1	G1	G1	G1	G1	G1	G1	G1	G1	G1	G1	G1	G1	G2	G2	G2	G2	G2	G2	G2	G2	G2	G2	G2	G2	G2	G2	G2	G2	G3	G3	G3	G3	G3	G3	G3	G3	G3	G3
[truncated: 1,220 more rows]
[truncated: 6 more columns]
